# Supplementary material for: Projections of meteorological drought severity-duration variations based on CMIP6
Source: Sci Rep. 2024 Feb 29;14:5027. doi: 10.1038/s41598-024-55340-x (PMC11322161; doi:10.1038/s41598-024-55340-x)
Supplement: Supplementary file 1 — Supplementary Information 1. [file 41598_2024_55340_MOESM1_ESM.xlsx]

## Sheet: Weather Station Location
Rain Gauge						Temp Station
ID	Longitude	Latitude	File_name	Elev		ID	Longitude	Latitude	Elev	Temp
525	47.78	39.6	40700	72.6		1	47.7789	39.6031	72.6	20.443
526	44.39	39.38	40701	1411.2		2	44.3917	39.3794	1411.2	15.2539
527	45.6	38.93	40702	736.2		3	45.6	38.9333	736.2	20.6077
528	45	38.56	40703	1103.4		4	44.9953	38.5581	1103.4	18.5993
529	47.07	38.43	40704	1391		5	47.0667	38.4333	1391	16.4315
530	46.24	38.12	40706	1361		6	46.2425	38.1222	1361	18.5155
531	46.12	37.93	40707	1641		7	46.1167	37.9333	1641	16.5968
532	48.33	38.22	40708	1335.2		8	48.3286	38.2181	1335.2	15.1377
533	48.85	38.37	40709	-21.1		9	48.8547	38.365	-21.1	18.5849
534	47.53	37.93	40710	1682		10	45.0553	37.6586	1328	17.7009
535	45.06	37.66	40712	1328		11	46.1458	37.3475	1344	18.6297
536	46.15	37.35	40713	1344		12	49.4575	37.4797	-23.6	18.6051
537	49.46	37.48	40718	-23.6		13	49.6242	37.3225	-8.6	20.4421
538	49.62	37.32	40719	-8.6		14	57.3033	37.4872	1065	19.4135
539	57.3	37.49	40723	1065		15	45.1467	36.6978	1443.5	17.855
540	45.15	36.7	40724	1443.5		16	45.7153	36.7533	1351.8	18.9621
541	45.49	36.15	40725	1556.8		17	46.3111	36.2217	1522.8	18.3013
542	45.72	36.75	40726	1351.8		18	47.0986	36.3956	1817.2	15.8457
543	46.31	36.22	40727	1522.8		19	48.5217	36.6603	1659.4	17.726
544	47.1	36.4	40728	1817.2		20	49.2108	36.1958	1575	18.3154
545	48.52	36.66	40729	1659.4		21	52.5867	35.7025	1279.1	21.0734
546	49.21	36.2	40730	1575		22	50.6833	36.9044	-20	19.4651
547	52.59	35.7	40731	1279.1		23	51.4669	36.6614	-20.9	19.7082
548	50.68	36.9	40732	-20		24	52.6531	36.72	-21	20.9166
549	51.47	36.66	40734	-20.9		25	52.7717	36.4542	14.7	21.4259
550	52.65	36.72	40736	-21		26	54.4131	36.905	0	22.851
551	52.77	36.45	40737	14.7		27	54.9297	36.3806	1325.2	20.3457
552	54.41	36.91	40738	0		28	58.45	37.1167	1287	19.0685
553	54.93	36.38	40739	1325.2		29	61.1489	36.5372	278	24.4832
554	58.45	37.12	40740	1287		30	57.6494	36.2072	962	24.3583
555	61.15	36.54	40741	278		31	59.6311	36.2364	999.2	21.404
556	57.65	36.21	40743	962		32	47.0147	35.2544	1373.4	21.5409
557	59.63	36.24	40745	999.2		33	50.9539	35.8069	1292.9	21.337
558	47.01	35.25	40747	1373.4		34	51.4758	35.7022	1209.2	23.1135
559	50.95	35.81	40752	1292.9		35	51.3094	35.6933	1191	22.854
560	51.48	35.7	40753	1209.2		36	51.8833	35.75	2465.2	12.8682
561	51.31	35.69	40754	1191		37	53.4214	35.5883	1127	23.4497
562	51.88	35.75	40755	2465.2		38	52.3603	35.2431	899.9	25.6039
563	53.42	35.59	40757	1127		39	59.2058	35.3317	1451	20.2104
564	52.36	35.24	40758	899.9		40	58.4733	35.2711	1109.7	23.4482
565	59.21	35.33	40762	1451		41	45.8667	34.45	545	27.8321
566	58.47	35.27	40763	1109.7		42	47.1533	34.3522	1318.5	23.0641
567	45.87	34.45	40765	545		43	48.6903	35.1953	1679.7	18.872
568	47.15	34.35	40766	1318.5		44	48.5347	34.8694	1740.8	19.1466
569	48.69	35.2	40767	1679.7		45	49.7833	34.0719	1702.8	20.3302
570	48.53	34.87	40768	1740.8		46	50.8553	34.7747	879.1	25.9156
571	49.78	34.07	40769	1702.8		47	48.2836	33.4389	1147.8	24.6702
572	50.86	34.77	40770	879.1		48	49.7025	33.4081	2022.1	18.7672
573	46.4	33.59	40780	1337		49	51.4808	33.9669	955	25.8309
574	48.28	33.44	40782	1147.8		50	55.0817	33.77	842.2	26.8921
575	49.7	33.41	40783	2022.1		51	56.9506	33.6031	711	29.1593
576	51.48	33.97	40785	955		52	58.1842	34.0306	1293	24.4614
577	55.08	33.77	40789	842.2		53	48.3833	32.4	143	32.1206
578	56.95	33.6	40791	711		54	50.8394	32.2922	2048.9	19.6336
579	58.18	34.03	40792	1293		55	51.7056	32.5167	1550.4	23.6985
580	48.38	32.4	40795	143		56	51.8631	32.7442	1551.9	23.7791
581	50.84	32.29	40798	2048.9		57	59.2833	32.8906	1491	24.5935
582	51.71	32.52	40800	1550.4		58	48.7442	31.3442	22.5	33.0765
583	51.86	32.74	40802	1551.9		59	49.2408	31.9833	320.5	31.6061
584	59.28	32.89	40809	1491		60	52.6164	31.1983	2030	21.5953
585	48.01	31.71	40810	7.8		61	54.2894	31.9039	1230.2	26.9845
586	48.74	31.34	40811	22.5		62	60.0347	31.5419	1188	26.8903
587	49.24	31.98	40812	320.5		63	61.5431	31.0886	489.2	29.6475
588	52.62	31.2	40818	2030		64	48.2147	30.3772	6.6	33.4061
589	54.29	31.9	40821	1230.2		65	49.6878	30.7425	27	33.5431
590	60.03	31.54	40827	1188		66	50.8192	30.3461	726	29.6991
591	61.54	31.09	40829	489.2		67	55.25	30.8833	1409	26.6645
592	48.21	30.38	40831	6.6		68	56.9625	30.2561	1754	25.3024
593	49.69	30.74	40833	27		70	52.6025	29.5614	1488	25.9839
594	50.82	30.35	40835	726		71	55.6833	29.4667	1739.4	25.0604
595	55.25	30.88	40839	1409		72	58.35	29.1	1066.9	29.6336
596	56.96	30.26	40841	1754		73	60.9003	29.4722	1370	26.7871
597	50.32	29.27	40845	-1.2		74	50.8211	28.9039	8.4	28.3113
598	52.6	29.56	40848	1488		75	50.8192	28.9631	9	29.7404
599	55.68	29.47	40851	1739.4		76	53.7194	28.8994	1268	28.0091
600	58.35	29.1	40854	1066.9		77	61.185	28.2269	1427	27.3914
601	60.9	29.47	40856	1370		78	56.3728	27.2144	9.8	31.9915
602	50.82	28.9	40857	8.4		79	57.0886	27.1069	29.6	33.5568
603	50.82	28.96	40858	9		80	62.3189	27.3903	1182	29.5452
604	53.72	28.9	40859	1268		81	60.7183	27.2294	591.1	33.9652
605	61.19	28.23	40870	1427		82	53.9822	26.5222	30	31.3129
606	56.37	27.21	40875	9.8		83	54.8283	26.5283	22.7	31.1105
607	57.09	27.11	40876	29.6		84	54.5511	25.8978	4.4	30.4103
608	62.32	27.39	40878	1182		85	55.0133	25.8742	6.6	30.2319
609	60.72	27.23	40879	591.1		86	57.7697	25.6378	5.2	29.6745
610	53.98	26.52	40882	30		87	60.3747	25.4364	30	32.2969
611	54.83	26.53	40883	22.7		88	60.6511	25.2811	8	29.1515
612	54.55	25.9	40889	4.4
613	55.01	25.87	40890	6.6
614	57.77	25.64	40893	5.2
615	60.37	25.44	40897	30
616	60.65	25.28	40898	8

## Sheet: Obs-Precipitation
1	8.8	11.5	25.2	28	20	16.3	21.3	5.6	108.8	0	11	11.1	152.1	108.8	16.6	0	0	10.3	15.9	13.4	15.9	1.6	16.8	110.4	153.8	85	81.7	39	11.3	21	9.7	4.9	27.7	31.4	3.5	9	7.3	28.8	0.9	2.5	7.8	0	15	27.8	27.4	12.2	5.2	0	0
2	26.2	16.4	6.7	25.2	17.7	21.3	14.4	10.1	81.7	0	49.3	36.9	86.8	68.3	15.1	111.9	0	33.5	51	55	30.8	48.7	37.5	37.8	45.6	64.1	51.2	78	23.6	39.2	51.1	58.9	82.4	89.1	15.6	29.1	18.8	80.4	14.8	8.9	112	0	46	68.2	33	33.3	25.3	0	0
3	6.7	24.6	16.5	51.5	28.2	19.5	41.7	42.8	131.2	0	104.8	44.6	111.7	111.8	21.4	95.2	0	58.7	42.5	60.4	40.4	48.8	32.9	66.4	60	90.5	66.2	46.2	25.9	38.2	25.5	23.9	65.6	51.6	46.5	74.5	70.8	50	16.5	62.1	47.4	0	32	72.6	84.1	68.4	78	73.6	0
4	33.2	60.5	23.4	76.5	31	62.1	45.7	26.9	28.8	0	65.5	53.2	22	32.6	49.2	115.8	0	53.4	109.5	127.3	39	56.1	41.7	11.7	22.8	11.6	18.3	31.8	48.5	49.2	21.3	51	51.3	94.9	58.3	83	45.9	59.5	26.6	32.1	24.4	19.6	58.5	52.8	62.7	89.4	73.6	19.3	92.6
5	36.6	119.1	46.9	54.5	65.4	49.8	54.4	23.3	37	0	41.9	90	52.1	48.6	27.9	94.6	0	68	66.4	127.5	77	73.3	39.8	33.1	12.3	2	9.6	15	5	14.8	7.1	1.9	19.1	91.6	60.2	60.8	54.7	110.3	15.7	30	19.5	5.2	90	56.3	81	94.1	101.5	43.3	24.5
6	43	147	48.6	62	84	42.8	54.9	21.9	39.2	44.3	47.4	40.7	191.3	91.6	34.4	3	0	3	12	16.3	7.7	0.6	10.7	22.4	43.2	24.1	10.2	3.1	12.8	4.7	0.8	0.7	0.6	0	2.7	0	0.8	9.2	0.8	1	2	1.6	0	0	4.1	2	0.1	0	0
7	3.2	12.1	0.7	0.9	3.4	2.6	4.5	0.6	30.2	0	13.2	0	8.7	3.1	10.7	0	0	0.1	0	0	3	0.2	0	12	26.8	16	12.2	14	0.6	2	1	0.4	0.2	0	0	0	0.4	2.5	4.6	0	0.5	0.1	0	0	0	0	0	0.1	0
8	0.5	1	0	0.8	7	2.3	4.7	0	10.2	3.2	1	0	58	14.9	26	0	0	0	0	0.5	1	8.8	5	9.8	30.6	12	35.6	14	3.6	10.3	0	2.4	6.6	0	1.3	1	0.9	32.2	41	0.4	0	0	0	0.9	4.8	0.5	1.4	0	0
9	11.3	2.9	6.7	2.4	25.1	5	11	21.9	308.1	12.5	2	0	206.7	91.8	7.9	0	0	0	0	0.8	0.1	2.1	0.1	311.2	265.2	106.4	69.2	63	1.2	1.2	4.3	0	5.2	0	0	0	0	0.6	0	0	0	0	0	0	0	0	0	0	0
10	16	52.9	29.2	23.5	18.2	33	34.9	17.9	231.1	39.4	41.9	45.9	231	207.3	11.1	0	71.7	38.7	35.6	42.7	36.7	24.8	27.6	233.4	302.3	126.2	127	19.2	5.3	2.2	1.5	1.8	6.6	24.4	6.9	2.8	5.8	6.8	0.6	1	0	0	10	17.5	21.4	28.5	7	0	14.2
11	60.8	42.5	44.6	59.6	31	29	43	12.7	219.8	14.5	63.7	64.9	513	262.4	15.4	211.3	130.5	82.4	147.8	103.7	64.7	94.8	67.3	213.9	288.8	324.6	139.3	86.1	18	7.7	0.4	8.4	3.3	125.9	39.3	49.4	34.6	88.5	37.8	25.3	6.5	12.9	156	120.9	74.3	56.5	43.1	40.5	143.3
12	9.2	11.9	2.2	17.3	22.1	10.4	14.9	12.4	105	11.6	26.1	15.9	464.8	249.6	55.2	80.6	81	25.2	34	31.7	10.6	20	29.2	211.2	146.6	133.9	90.9	66.9	28.2	68.1	31.8	89.3	36.8	21.3	31	33.6	29.7	41.7	36.2	18.8	66.8	93.3	57	22.2	23.1	20.2	38	28.3	46.5
1	2.2	9.8	0	0	0.7	0	0	0	79	2.5	0	8	47.7	17.9	5.5	34	0	19.2	43	15.6	16.6	13.4	9.7	31.1	16.6	15.5	18.3	49.6	1.6	16.2	6.7	0.8	6	20.4	4.8	11.2	9.8	40.6	2.6	2.2	6	0.7	13	11.2	13	9.3	0.9	0.7	8.1
2	23.2	24.3	16.8	35.7	15.9	46.4	61	21.3	82.7	29.5	51.3	46.1	110.5	79.5	22.3	126	0	32.2	74.5	49.3	30.6	16.6	25.7	45.7	78.9	67.1	60.7	67.1	12.8	28.1	40.7	43.3	40.7	43.9	45.2	32.1	29.7	99.2	8.5	6.8	43.2	39.1	59.1	57.4	17.6	22.3	18.8	13.2	101.6
3	61.1	12.1	12.1	12	25.4	40.1	34.6	21.9	89.4	17.9	32.3	72.9	91.3	83.8	97.3	152.9	0	40.5	81.1	67	41.2	71.3	120.5	126.2	137.2	65	97.3	116.2	36.2	90.6	63.8	73.2	74.3	120	93.7	84	80.1	178.4	47.9	27.5	67.1	58.9	207	187.7	120.6	91.1	59	33.5	283
4	11.1	32.5	20.1	20.4	27.1	40.9	37.3	19.5	63.9	33.2	36.1	31.8	43.4	44.5	20.8	67.7	53	16.6	32.9	76.7	43.8	32.6	44.4	44.4	70.5	43.3	39.2	60.5	14.4	30.7	24.5	5.8	37.8	45.2	25.7	31.4	30.7	82	1.2	18.4	32.5	35.1	13	38.5	14.3	22.9	18.6	3.4	21.4
5	19.2	13.4	22.9	5.2	30.6	20.6	26.6	12.5	18.9	22.4	5.2	19.8	6.3	4.6	32.9	15	36	19.5	29.2	34.6	15.9	23.6	24.3	14.8	21.3	3.4	7.9	33.1	38.2	25.1	0.4	10.4	13.3	9	19.2	28.5	19.4	41.5	15.7	21.8	19	8.6	5	15.2	15.4	12.8	12.5	5.6	27.4
6	2	11.9	10	0.1	25.3	1.8	0.9	3.2	6	1.7	3.2	2.4	0.1	0.8	0	3	2	3.2	0.5	0	6.1	0	2	2.7	6.2	1	3.8	2.1	0.7	0.3	0	0	0.2	0	1	0	0	0.2	0	0	5	2	0	0.3	0.2	0.1	0.1	0	0
7	28.5	0.1	0	0.6	0.5	1	0	8	84.8	0	0	0	48.7	30.6	40.2	0	4	2	2	20.6	11.1	0.3	5.5	53.6	57.7	11.6	37.5	24.1	4	14.4	0	2.6	0.3	0	4.1	11.8	10.5	61.1	10.6	3	0.2	0.6	0	0.8	18.2	1	0	5	2.8
8	8.7	18	5.1	4.8	24.8	0	6	15.9	137.9	7	1	4	308	121.4	2.7	0	1	0	2	6	5.2	19.2	0.8	266.1	319.7	202.9	92.6	46.4	11.5	0	0	0	4.6	0.2	0	5	1.3	8.4	0.2	2	0	0	0	0.2	0.2	1.4	3.3	0.1	1
9	12.4	2.2	12.2	7	0.7	0	0.8	5.5	286.9	0.8	0.9	0	178.3	155.4	2.2	0	0	0	0	0	3	0.3	0.3	258.9	203.4	41.5	65.8	39.5	0.2	13	0.5	0	0.5	0	0.2	5.4	0.1	6.6	5	0	0	0	0	0.2	0	1.7	0.3	3.8	0
10	109.2	53.9	43.6	95.9	59.1	56.6	61	81.4	296.6	63.9	90.3	94.4	564.3	453.6	27.6	167	155.4	110.4	104.1	79.8	101.7	118.6	109.6	274.9	441.1	369	288.7	95.9	31.4	50.1	26.9	34.6	30.4	172.7	97.3	89.9	79	102.9	24.2	39.1	30.9	23.5	111.2	123	128.4	147.1	60.3	32	125.6
11	3.8	13.4	8	19.1	14.2	11.7	10.4	20.2	36.8	9	20	20.4	167.4	105	8.2	43	51.8	25	14.6	6.8	8.8	8.7	17.9	69.9	94.2	77.9	67.5	27.9	0.1	10.2	0	0.7	0.7	32.2	8.4	7.2	6.9	23.5	0	2.2	8	5	17.1	20.8	2.4	6.6	8.1	2.9	48
12	37	45.9	45.8	54.3	55.6	123.4	107.6	16.2	116.5	36	117.4	116	194.3	169.8	13.8	342.8	360.7	154.7	120.2	55.7	46.7	32.7	45.8	108.5	119.8	181.8	103.4	55	26.6	25.7	13.3	23.9	11.1	100.8	34.4	24.1	22	69.7	26.3	9.8	5.8	10.2	210.6	117.5	73.4	88.9	67.5	15	201.4
1	18	20.4	7.1	35.7	16.5	30	25.9	20.9	94.7	17.3	36.5	51	178.6	174.6	41.7	112.5	165	80.2	61.4	71.2	33.5	23.7	89.7	75.2	123.1	118.3	114.7	76.8	39.6	54.6	17.1	27	37.8	60.7	53.2	54.6	53.4	74.7	42.1	7	31.4	26.9	118.4	95.5	105.1	44.6	21.2	9.2	82.3
2	4.2	18.5	4.2	18.7	13.7	21.8	27.4	11.9	61.1	25.6	45.1	44.3	103.8	98.8	32.7	108.1	0	64.7	116.3	73.1	35.6	35.9	48	31.2	79.3	51.7	34.6	34.9	20.1	75.1	43.4	61.8	68.7	86.2	25.4	33.5	32.4	78.4	16.4	10.2	86.6	52	121.5	126.2	70.6	54.9	67.4	14.3	128.4
3	18.9	12.8	21.9	17.6	27.5	41.8	40.3	42	75.6	20.2	61.2	76	54.2	68.5	56	106.6	0	124.1	141.3	81.9	36.5	36.4	55.8	11.4	37.4	52.7	54.2	88.4	18.3	59.8	36.1	85.9	45.3	103	30	39.8	41	161.9	19.1	9.8	55.4	43.8	59.6	70.4	31.3	22.8	41.6	9.6	101.4
4	54.9	14.2	25.1	27.8	64.2	22.1	31	72.7	86.4	45.7	23	81.2	62.6	73.8	53.3	106.6	80.6	53	70.2	144.7	58	68.7	77.2	42.7	26.3	61.7	31.7	61.8	23.3	83.1	54	43.5	122.8	79.9	29.8	36	41.5	92.1	46.9	45.1	24.6	36.1	52.8	59.5	72.3	60.6	53.6	26.7	53.3
5	43.8	39.7	31.3	48.2	53.6	28.2	32.2	23.6	98.9	13.9	22.7	9.5	51.2	35.8	20	16	22.3	7	5	11.6	10.1	10.4	6.8	91.5	66.1	20.5	28.2	28.8	13.1	8	6.5	3	16.1	0	3.4	6	2	23.9	2.1	2.8	7	1.9	0	5.1	0.4	0.2	1.4	0.2	2.4
6	30.9	92.8	62.1	48.2	28.9	16.5	7	17.4	61.8	6.6	21.5	32.9	49.4	43.8	0	6	3.6	4.8	7.1	15.4	11.1	4.5	3.1	60.9	100	10.4	24.4	23.8	3	0	0	0	0	1.9	1.3	2	0.5	3.5	0.1	0	0	0	0	0	1.3	2.2	1	0	0
7	7.7	38.4	9.9	44.6	11.9	10	3.4	8.6	23.4	18	6.2	0.8	44.5	64.2	27.4	0.8	0.6	0	2.4	24	3.1	7.7	1.7	52.5	56.7	117.1	105.4	50.9	1.4	11.2	0	29	1	0.3	18	6.5	9.5	28.7	9.6	8	0.8	0.7	0	0	1.2	7	0.1	6	0
8	34	47.1	15.7	21	32.8	21.6	29.3	26.7	145.2	38.1	23.6	22	361.3	204.8	48	20	8.1	2.5	23	27.8	22.2	3.7	4	162.8	114.2	151.5	95.7	31.8	4.1	0.8	0	8	0	0.6	4.1	8	9	47	2.9	1	2.3	0.3	0	0	6	2.2	3	0	0
9	5.7	14.2	3.2	6.8	1	0	0	5.4	238.4	0	0	0	287.1	150.8	3.2	0	0	0	0	0	3.1	0	0.3	107.5	87.1	30.9	37.1	8	15.7	3.6	0.2	3	3.1	0	0.5	1	3	1	0	2	0	0	0	3	0	0	1.4	0	0
10	16.7	24.6	11.2	20.1	17.6	8.4	20	14	125.4	9.2	37.2	17.4	268.6	150.5	1.4	35.3	51	34	16.5	20.1	7.4	16.1	16.7	138.1	134.3	132.8	122.7	35.4	5.4	1.3	0	1.2	0.3	42.7	3.4	14.8	10.4	35.4	2.8	4	0	1	2.4	33.2	19	24	4.6	2.8	11.6
11	30.3	18.4	14.7	9.6	17.4	21.8	38.2	36.2	127.5	19.9	13.4	32.9	137.1	102.7	17.7	77.9	65.4	28	43	56	24.2	21.5	10	150.2	144.3	67	42.2	88	1.7	20	12	10.4	4.7	29.8	8.1	11.4	8.7	61.4	6.6	2.4	2.2	0	18.5	13.1	9.7	18.9	8.4	2	14
12	30.2	12	17.5	24.5	25.2	30.1	35.4	24.8	76.3	6.9	38.9	50.4	103.5	68.2	23.1	80.8	128.2	37.7	47.7	66.2	34.1	53.9	38.9	22.6	106.2	75.2	43	76.2	16.1	38.3	4	13.1	6.9	57.3	33.1	49.2	39.4	77.4	11	8.7	41.4	26.8	89.4	85	25.8	44.8	18.5	8.6	154.2
1	2.8	4.5	1.4	5.5	20.5	8.5	10.6	16.7	107.7	10.3	11.8	12	353.9	283.2	56.4	59.7	38.9	43.5	44.9	17.9	19	12	46.5	104.9	124.4	102.3	59.6	53.2	17	42.6	30.7	30.7	45.2	43.6	30.3	45.4	31.3	51	15.6	7.8	32.1	32.1	42.7	73.1	46.1	40.2	56	30.4	61.3
2	11.4	5.2	1	9.2	12.3	1	3.7	17.3	157.7	6.1	7.7	4.4	197.2	157.6	13.2	28	49.4	21	32.1	19.1	21.9	17.6	48	155.6	97	54.6	47.6	21.2	9.9	30.3	38.2	45.1	68.9	62.1	34.9	36.7	24.2	60.8	21.5	16.5	68.8	84.6	50.6	51.4	38	24.3	47.4	32.4	83.3
3	17.1	23	20.3	22.6	35.7	18.4	32	16.6	38.1	25.2	54	49.9	131.8	103.2	41.3	109.5	146.6	84.5	102.9	83.2	59.8	62.1	79.4	65.8	101.2	126.1	126.4	100.2	55.6	51	9.1	24.8	25	131.7	71.3	35.6	41.7	112.6	56.2	31.7	33.5	19.6	177.4	128.1	78.6	89.9	68.1	16.3	163.6
4	0.3	16.9	11.5	11.5	13.5	7.2	6	5.4	7.2	9.8	12.8	8	6.7	13.1	25.4	1.8	20	18.5	11	18.4	1.9	19.2	5.7	7.8	9.4	4.2	13.2	24.6	0.1	15	11.3	4.5	16	2.7	1.1	1.8	2.2	5.9	0.2	0	6.3	10	7	18.7	6.6	7.7	10.5	0.4	40.3
5	13.1	15.1	19	26.6	35	30.5	35	13.4	36.7	19.4	24.5	13.6	25	15.1	5.1	9	20.7	7.3	10.7	27.8	6.5	10.4	11	28.3	18.7	1.3	24.1	11.3	5.2	1	0.7	1.4	2.2	11.3	9.9	4	10.4	28.3	3.7	0.2	13.3	15.2	3.2	9.2	9.6	12	10.8	5.6	17.7
6	2.3	12.2	1.9	8	6.3	3.2	1.8	11.8	7	2	0.7	5	1	1.3	1.1	0	0	0.1	10	2	0	2	0	0.4	0.4	2	4.6	4	1.4	0.4	0	1.1	0	0	2.6	0	0.2	7.4	1.3	0	0	0	0	0	0	0	0	8	0
7	0	3.2	0	0	0	0.2	0.9	0.8	31.8	0.4	0	0	20.5	5.6	3.2	0	0	0	0	0	0	0	0.2	15.3	15.1	0	8.7	10.3	0.9	0.7	0	0	0.1	0	0	0	0.1	0.5	0.5	0	0	0	0	0	0	0	0	0	0
8	13	8.7	3	1	5	8.5	0	24	36.8	34.4	2	0	63.6	40.2	2.1	0.6	0	0	2	4.1	2.1	0.3	0	28.1	65.8	67.9	79.2	27.8	0	0	0	0	0	0	0	0	0	0	0.3	0	0.1	1.3	0	0	0.1	0	0	0	0
9	61.6	17.3	11.7	26.4	48	10.2	7	22.8	261	23.5	0.4	0.7	285.2	390.1	1	0.1	0	2.8	1	0	0.1	0	0	187.6	274.5	293.9	136.3	70.5	0.1	0.4	0.1	0	0	0	0	0	0	3.3	0.5	0	0	0	0	0	0	0	0	0	0
10	105.2	45	17.8	59.7	89	68.5	83.8	62.7	383.5	65.2	91.9	50.1	429.1	302.8	7.5	41.8	47.6	58.6	38	21	20.7	21	20	373.9	201.2	159.2	99.1	44.8	3.3	0.7	0	5	1	22.5	3.2	1.6	1.6	1.6	0	0	0	0.1	0	1.7	9.9	7.3	5.4	0	4.5
11	9	18.2	19.4	19.4	18.2	29.5	26.9	1.3	92.3	8.1	53.3	49	126.3	37.1	2.1	108.7	185.4	69.1	43.9	11.2	4.5	11.6	7.5	106.6	61.1	18	27.5	41.6	3.2	16.1	11.5	14.8	17.2	51.3	5.1	2.6	0.9	7.2	1	0	14.4	12.1	76.2	81.3	37.1	27.4	51.6	7.2	125.9
12	15	13.3	2.8	1.4	6.5	5.1	9.1	31.7	70.6	7.4	9	38.9	177.2	128.9	82.2	38.5	96.4	24.7	43.3	15.5	20.3	35.5	41.4	147.6	146	187.4	78.6	55.8	52.1	45.3	38.4	45.8	35.2	88	42.6	47	53.5	89.8	36.4	24.1	60.2	37.2	141.4	162.8	47.4	53	65.2	38.5	101.3
1	29.9	26.7	16.3	17.6	35.4	18.3	20.1	50	106.9	18.1	38.8	29.5	199.6	208	19.4	69.1	132.1	44.5	62.6	29.4	26.4	20.4	37.7	61.8	78.9	166.1	81.9	27.6	7.9	32.9	49.8	26.2	36.8	37.7	25.8	30.2	35.2	58.2	3.7	37.2	27.8	31.5	112.4	84.5	63.2	52.8	24.1	25.3	132.6
2	11.9	9	2.3	25.3	10.6	5	6.5	31.3	108.1	6.8	21.1	29	147	130.2	18.6	95.4	23.6	34	55	41.2	35.5	46.3	80.9	66.3	56.7	48.4	38	20.5	13.9	56.9	23.1	37.8	37	49.3	40.4	56	52.7	77.3	23.4	18.4	71.1	57.5	127	69.6	76.1	47.9	28.5	27.5	129.3
3	9.8	10.7	9.5	38.6	34.3	36.3	34.1	47.1	86.9	19	26.6	36.4	99.8	138.3	17.6	79.6	95.2	63.7	79	61.1	44.1	26.7	16	142.5	90.7	70.5	88.2	76.5	36.5	24.2	11.7	0.6	15.4	60.8	20.3	8.8	15.3	35.5	16.1	13	4.1	12.9	125.4	64.8	32.1	44.1	46.2	1	54.7
4	94.4	39.3	44.2	39.4	60.4	45.3	71.2	51.6	88.6	26.7	56.8	66.6	72.4	98.2	20.1	180.6	121.4	91.4	93.1	65	55.6	32.7	33.3	34.5	45	20.3	40.2	51.9	9.8	51	49.6	30.3	36.4	50.9	13.2	18.6	16.3	56	3.1	0	30.8	18	43.2	42.9	34.2	29.2	43.2	6.4	59
5	39.5	25.6	24.2	31.2	27.1	6.6	16.2	8.7	40.9	32.8	12.3	12.2	49	50.1	3.1	1.1	14	11.4	0.4	13.7	22.8	20.2	18.7	73.8	70.3	15.4	31.8	28.8	7.4	5.7	0.9	3.2	3.3	5.2	7.8	6.4	0.6	8.8	2	0	1.7	0	0	5.8	18.7	13	1.3	0.4	0.2
6	29.6	17.5	8.3	0	4.3	0	0	4.2	20.9	2.2	0.5	0	1.4	4.2	0	0	2.6	0	0	0	0	0.6	0	19.9	17	4	22.5	7.1	0.1	0.8	0	0	2	0	0	0	0	0	0	0	0	0	0	0	0	0	0	0	0
7	2	0	0	0	0	1.4	1.7	0.4	32.1	0	4.1	0.2	116.8	42.8	0.9	0	0	0.1	0	6.6	1	3.1	7.2	30.6	20.8	12.4	28.7	5.5	2.1	0.9	0	0.4	0.1	0	0.4	0	0	1.2	1	1	0	0	0	0	12.2	5	0.1	0.8	0
8	0.6	1	0.5	4	0	0	0.5	1.2	41.3	0	0	0	49.3	56.9	0	0	0	0	0	0	0.5	0.2	0	20.9	38.5	40.6	44.9	4.2	0	0	0	0	0	0	0	0	0	0	0	0	0	0	0	0	0	0	0	0	0
9	0	6.6	0	0	0	0	0	0.8	142.2	0	0	0	59	51.4	0	0	0	0	0	0	0	0	0	72.4	73.8	20.4	34.7	41.8	0	0	0	0	0	0	0	0	0	0	0	0	0	0	0	0	0	0	0	0	0
10	46.3	11.6	34.1	18.4	27.9	9.1	17.2	33.5	348.1	8.4	14	20.3	426.7	367.7	12.4	31	19	19.6	11.7	27.6	20.4	25.2	24.5	750.7	489	183.4	93.9	39.1	0.8	13.4	2.9	0	2.6	10.3	23	10.4	9.3	24.8	0	1	0	0	9	34.5	18.9	20.6	27.8	13	44.8
11	9.5	6.3	3.4	4.7	3	2	3.7	4	83.9	0.9	4	1.1	64.3	84.7	13.1	26.9	15.2	20.3	31	31.3	0.8	3.1	1.5	58.5	127.3	82.3	83.9	38.2	1.1	14.4	5.7	2.8	11	10.9	6.2	4.8	4	24.6	0.1	2.8	0.2	0	19.6	5.5	2	10.3	7	0	25
12	15.5	24.9	8.7	17.4	22.8	23.6	35.1	35.6	291.1	7.4	47.7	21.2	307.7	249	29.1	68.2	81.4	27.6	16	18	15.3	18.7	43	275.5	272.4	119.4	72.6	54.1	22	36.3	44.4	23.8	40.1	15.7	17.6	37.8	34.1	60.5	19.5	11.4	44.2	26.4	47.5	16.5	33.5	15.4	19	16	53
1	17.8	11.1	1.4	1.8	5.6	1.1	3.2	15.8	42	6.9	0.6	14.5	56.9	80.6	23.8	42	62.7	30.6	55.9	38.5	34.7	40.7	32.3	64.9	74.8	124	61.8	36.5	10	41.8	44.9	49.5	47.9	37	17.6	27.4	19.7	40.4	7.6	20	47.1	30.2	66.6	76	27.6	25.5	26.3	19.4	94.8
2	23.3	6.6	2	9.1	19.3	23.4	18.6	22.1	41.8	6.1	24.1	49.3	127.1	167.7	20.5	93.3	143.2	45.1	46.6	37.3	36.5	31	28.9	61.1	121.2	138.4	110.4	86	20.7	44.2	34.8	49.3	36	76.8	35.3	27.1	31.4	41.1	17.6	2.8	62.1	28	53	69.5	57	47.4	35.6	30.1	148.5
3	72.5	70.8	23.6	96.6	66.3	32.9	45.6	93.8	192.8	45.9	81.3	86.7	136.5	185.9	88.5	179.4	126	96.4	82.8	72.5	77	76.7	95.6	68.1	80.6	42.6	44.8	55	77.7	94.4	90.4	67.9	99.9	67.9	99.1	102.5	141.7	110.9	87.9	55.1	143.3	96.8	182.4	113.5	69.1	64.2	85	40	128.2
4	15.8	17.7	33.3	20.6	23.3	24.7	33.3	12.7	44.7	36.5	37.1	47.7	10.5	8.6	30.1	56.7	137.9	86.2	93.3	75	41	21.3	51.2	21	22.8	10.5	19.8	26.8	23.8	42.9	30.7	21.6	60.9	51.9	38.1	18.1	25.7	65.8	9.5	10.2	28.8	32.8	33.2	30.4	22.1	29	5.8	16.6	33.9
5	67.2	54.7	20.2	26.4	53.9	49.5	54.9	53.7	64.1	52.1	16.3	9.6	55.2	52.9	53.9	11.4	13.3	5.5	1.4	6.4	25.5	5.3	12.3	44.6	51.9	15.3	44.5	67.2	82.8	61.9	16.7	30.8	40.8	1.8	17.3	6.2	7.1	31	36	36.6	7.8	5.8	0.4	3.9	0.8	6	2.3	3.8	0.2
6	11.4	37.7	10.3	20	54.7	15.7	4.1	13.2	14.4	15.1	4.4	1	0	0.6	22	0	0.8	24.4	0	13.9	9.5	0.1	0.7	1	9.4	0.9	7	21.3	1	0.8	0	0	0	1	0.1	1.2	1	3.4	0	0	8	0	0	0.1	16	0	2.4	0	0
7	27.6	14.3	4.1	2	5.3	22.4	1.6	4	59	34.2	0	0	60.7	84.8	0	0	0	0	0	0	1.2	0	0	49.5	18.5	47.6	27.8	9.5	9	3.7	0	0.3	0	0	0	0	0	0	0	0	0	0	0	0	0	0	0	0	0
8	1.4	0.3	2.8	18	1	0	0	0.4	60.6	0	0	0	41.6	15.5	0	0	0	0	0	1	0	0	0	0.2	23.1	3.7	8.7	1.1	0	0	0	0	0	0	0	0	0	0	0	0	0	0	0	0	0.1	0	0	0	0
9	5	0	0.3	0	0	0	0	0	177.8	0	0	1	196.3	78.2	5.4	0	0	0	0	0	0	0	0	250.1	168.9	34.7	26.5	25.2	0	10.1	0	0	15.3	0	0	0	0.3	0.7	0	0	0.3	0	0	0	0	0	0	0	0
10	19	8.5	16	17.4	24.1	5.7	11.6	11.6	204.7	19.4	12.6	21.4	76.7	66.7	14.4	30.4	64.8	22.7	54.6	52.3	31.8	23.1	8.7	104.3	47.3	28.1	38.4	44.3	8	3.3	0	1.3	0.7	40.5	7.6	2	2.5	14.6	1.2	0	3	0.8	9.3	54	20	8.9	14.2	3.5	26.1
11	46.9	30.8	29.3	33.3	23.4	14.1	18.1	14.8	164.4	9.3	16.9	32.1	305.5	283.1	5.8	106.1	91.1	73	18	3.9	2.3	0.6	0.7	121.5	232.9	142.8	67.9	29.5	4.7	13.2	1	2.1	3.3	13.4	0.4	0	1	4	10	3	7.6	0.4	15.5	21	0.9	0	20.9	0.8	47.2
12	11.8	38.1	39.7	57.4	37.9	59	59.1	33.9	93.7	41.1	90.5	105	170	194.1	61.1	217.4	323.2	106.3	220.9	110.7	79.9	83.9	118.5	77.4	110.9	149.9	93.1	43.4	41.8	27.6	22.1	48.6	25.1	106.2	49.8	57.2	56.6	127.3	27.8	4.7	49.9	50	179.5	105.9	93.6	89.3	57.1	15.3	186.7
1	3.6	19.2	5.4	6.9	12	12.3	14.2	14.2	55.5	6.7	17.1	23.9	212.1	226.2	31.6	152.8	88.7	33.9	45.7	41.8	30.2	47.9	46.5	132.2	172.3	164.4	105.4	48	33.4	64.5	37.3	69.4	76.5	42.5	30	34.3	28.9	77.2	15.6	13.1	66.7	57	98.9	43.3	39.3	38.7	37.9	11.4	85.1
2	15.3	17.7	15.2	11.6	17.7	18.5	15.2	22.2	56.7	13.4	33	49	118.2	139.1	23.9	318.4	71.6	88.2	82.7	31.5	32.9	32.7	30.7	80.1	115.6	118.3	110.1	63.7	21.6	33.8	27	23.9	26	88	33.3	32.9	23.4	81.6	12.7	3	3	5.6	100.7	83.5	56.6	35.9	80.6	21.2	160.2
3	3.9	6.2	5.1	6.6	23.7	22.6	33.9	25.3	171.7	11.4	19.7	33.8	89.7	129.9	61.5	65	19.3	13.1	65.8	36.2	30.4	42.2	62	82.1	104.1	140	106.1	66.6	44.9	74.7	30.7	38.6	60.1	57.7	75.1	62.3	65.3	129.8	25	41.3	39.8	63	117.4	123.1	97.4	92.5	95	61.6	209.6
4	28.6	44.3	26.1	38.3	32.6	56.2	50.8	91.3	168.8	57.1	71.7	36.6	140.8	186.8	76.9	87	69.8	56.1	64.2	71.9	53.5	50.1	55.5	87.5	115.2	47.8	83.3	47.9	70.4	89.2	60.5	49.9	61.2	44.2	42.1	45.8	35.4	106.9	25.7	51.6	69.4	40.5	25.7	37.5	37.7	62.5	103.9	30.2	20.5
5	27.3	64.6	15.4	49.8	68.2	46.9	60.7	43.8	68.1	74.7	99	90.3	83.8	111	54.6	131	195.2	106.2	140.6	75.9	73.7	66.3	99.3	94.5	80	77.1	71.3	87.8	63.7	57.6	15.5	48.8	52.2	46.9	64.1	48.1	51	129	18.8	31.2	68.8	54.3	46.7	44	87.7	49.8	74.9	45.8	56.9
6	24.8	45.2	62.8	28.8	59.9	33.1	15.1	72.8	86.5	33.4	14.7	7.7	31.4	30.1	32.1	20.6	20	16.3	8	17.2	24.9	30.2	24.8	23.9	29.2	11.8	17.6	18.9	9.7	21.7	15.5	3.5	46.1	9	13.7	14.8	9.5	40.8	8.7	5.4	19.8	9.9	1.7	8.8	14.6	3.5	4.1	4.4	0
7	27.4	13.8	16.5	5.2	8.2	0.8	0	9.6	127.7	0	0	0	144.5	155.8	0.4	0	0	0	0	0	0	2	2	97	100.9	10.2	16.9	24.1	0	0.1	0	0	0	0	0.8	5.1	2.2	10	0	0	0	0	0	0	0	1.6	0.1	0	0
8	15.4	22.8	2.5	14.3	5.6	8.3	12.2	20.4	100	9.7	6.6	5.3	143.7	134.5	6	0	0	1.4	0	2	13	5.5	6	103.3	65.5	91.4	67.3	62.2	1.2	2.5	0	0.5	0.5	0.7	0.3	0.6	2	4.3	0	0.5	0.4	0	0	0	7	40	5.2	0	0
9	19.8	3	4.2	11.5	3.2	0	0	10.8	227.4	2.2	0	0	347.2	199.9	0.6	3.4	2.4	0	0	0	2.1	0	0	188.2	189.2	132.8	70.5	20.1	1.6	1	0	0	0	0	0	0	0	0	0	0	0	0	0	0	0	0	0	0	0
10	30.8	7	5.1	5	9.1	3.1	5	5.3	141.6	0.8	0	0	196	176.8	2.7	0	0	0	0	2	0.1	0	0.2	474.8	206.6	32.6	76.8	15.1	0	11.8	0	0	0.4	0	0	0	0	3.5	2	0.2	0	0	0	0	0	0	0	0	0
11	41.8	31.8	32.9	29.4	45.6	58.1	57.7	54.2	143.2	23.2	56.4	80.1	103.8	123.7	3.7	149.6	171.6	92.8	63.7	35.7	20.7	22.1	3.2	278.2	283.3	179.1	161.3	46.5	0.3	1.8	9	0.7	6.4	25.1	7.9	6	4.3	20.4	0.2	0.3	3	0.2	50.9	64.1	32.3	57.5	16	2	115.7
12	62.3	8.5	4.6	16	29.5	17.2	10.1	35.4	85.9	4.4	22.2	31	173.3	162.1	39.4	111.5	184	81.3	83.5	31.2	27.4	33.5	50.3	58.9	74.6	129.7	53.6	70.7	11.6	49.2	61.6	41.2	60.6	85.1	26.2	28	33.4	84.9	4.6	3.7	94.4	68.5	93	70.7	48	38.2	34.3	8.5	105.3
1	17.5	17.1	17.6	19.3	20.4	18.1	22.7	30.5	96.4	21.5	26.6	6.9	126.4	183.6	18.1	46	86.6	43.6	29.1	34.8	17.1	32.1	34.1	44.3	71.5	117.5	70.3	48.9	15.4	14	9.4	24.7	10.4	36.7	14.6	36.3	31.7	44.1	12	17.4	17.2	14.3	65.8	58.6	29.7	26.7	56.1	45	122.7
2	18.9	61	6	32	59.7	11.9	14.2	44.5	129	7.5	46.1	34.6	76.9	188.3	50.7	134.8	68.1	70.2	79.5	28.2	7.1	45.8	68.4	86.1	126.9	72.1	82.5	72.5	92.3	73.9	66.4	69.9	82.9	30	55.3	104.3	89.7	189.1	59.6	28.7	123.2	129.5	36.3	56	47.5	46.8	80.9	64.8	59.6
3	6.5	13.9	18.2	22.3	39	63.8	65.6	46.3	92.1	38	71.2	78.2	68.2	70	45.7	101.8	53	91.7	104.1	62.3	57.4	67.4	44.5	88.2	46.2	36.5	62.8	71	32.6	55.2	40.3	40.8	50.5	67	46.7	51.6	45.4	207.1	26.5	27	69.1	64.3	46.7	35.5	51	57.5	75.5	26.3	75.5
4	15.8	44.6	36.2	49.1	44.6	85.1	72.1	23.3	29.7	26.3	105.4	111.7	39.4	57.5	66	151	241.8	136.1	136.5	68.4	42.5	68.4	48	28.8	45.6	13.3	25.8	51.4	27.9	52.2	35.7	33.8	67	59.2	20.2	32.9	26.3	46.2	19.7	21.6	77.6	31.8	99.9	128.2	40.8	29.3	52.8	11	154.4
5	21	52.5	59	68.3	60.9	60.2	47.1	39.1	28.2	65.6	127.8	96.4	39.8	42.5	17.1	119.8	121	75	80.2	85.7	36.2	35.6	29	35.3	19.6	1.9	28.7	9.8	29	56.5	74.9	21.1	119.6	71.2	8.9	5.6	10.3	28.4	2	15	50.2	26.8	28.3	105	37.1	29	29.4	12.4	75.2
6	28.7	62.9	33.3	46.2	21.9	30.4	12	39.9	118.9	42.5	16.4	6.7	58.9	112.9	8.3	6.8	0	4	3.1	3.4	1.3	2	4.1	101.2	98.2	54.3	68	42.9	16.6	13.9	8.6	9.2	23.1	5.9	2.1	7.2	2.2	9	6.2	0	1	5	2	2	3.6	2	0	0	1
7	0	20.6	1.8	0.4	12	6	0	5.3	115.8	14.3	11	2	33.4	36.4	0.8	0	4	4.8	1.2	0	11.4	1.8	6	71.9	51.9	45.1	35.9	7.5	0.2	0.2	0	0	0	0	0.8	0	0	3	0	0	0	0	0	2.4	1	0	0	0	0
8	5.2	35.6	1	2.8	19.3	7.7	0	8.5	55.1	8.2	2.9	3.4	92.8	97.3	0.5	2	4	2.3	1	5.5	13	0.6	0	19.7	17.4	33.2	34.5	99.9	0	0.3	0	0	2	0	0	0	0.2	0.8	0	0	6	0	0	0	0	0	0	0	0
9	0.8	1.1	0	0	0	0	0	0.8	207.2	0	0	0	246.1	210.8	0.2	0	0	0	0	0	0.8	0	0	328.1	354	86.4	115.7	38	0	2	0.2	0	0	0	0	0	0	0	0	0	0	0	0	0.1	0	0.8	0.2	0	0
10	9.5	13.9	21.9	19.2	24.3	33.3	0	17.5	269.2	19.3	10.2	28.7	432.7	184.2	1	73	54	34.4	35.3	36.6	11.8	14.1	4.8	545.8	203.8	56.5	18.9	38	0	5.5	0	3	2	36	0.7	5.2	3.2	8.8	0.4	1	0	0	60	47.3	12.4	17.4	6.7	2.8	45.4
11	63.6	77.2	50.7	63.3	93.4	30	0	112	230.1	48.9	79	91.6	505.7	601.4	38.6	173	317.8	155.9	264.7	165.7	136.4	157.6	119	175.6	474.6	310.1	108.6	73.7	13.5	40	14.3	24.2	13.6	137.6	85.9	55.8	47.8	123.8	9.2	22	21.1	21.4	79.1	92.2	81.4	72.9	84.4	25	62.4
12	1.4	0.8	3.5	9.2	15.1	15.3	0	27.8	19.2	13.4	45.4	47.2	84.3	110	6.8	84.2	77	60.3	56	36.6	24.3	37.6	16.4	24.6	63.5	85.6	21.3	33.2	0	12.6	9.8	9.4	8.4	81.1	16.2	18	18.6	17.4	0	6	2.8	0.2	48.8	60.3	22.8	17	14.9	6.2	95
1	13.6	11	29.7	21.6	28.1	52.9	0	12.6	22.8	39.1	62.4	66.8	85.1	101.3	63.8	128	190.2	73.2	118.8	73.9	55.9	55.3	31.9	82.3	98.1	90.5	76.2	106.3	10.4	41.8	30.8	14.1	33.7	83	41.3	54.7	40.9	87.9	6.8	9.5	36.6	16.6	107.4	91.2	33.9	34.4	34.3	9.6	145.2
2	22	19.5	10	9.3	8.9	6.1	0	15	103.8	7.8	53.9	21.9	159.5	118.5	33.1	69.2	115.1	30.6	68.8	46.6	40.1	52.1	44.6	79.8	99.2	70	50.1	42.5	0.8	26.3	11.8	1.2	15.6	51.9	36.7	47.3	51.4	55.5	3.1	4.6	2.2	0	42.4	77.5	46.4	54.6	42.6	38.2	104.2
3	13.7	39.9	23.8	32.8	41.8	46.1	0	28.6	119	27.3	51.1	48.8	65.8	74.9	42.8	99.2	105.6	56.5	67.5	42.8	60.2	40.5	25.3	41.5	28.1	23.8	39.4	47.5	40.1	48.3	81.5	67.2	53.1	88.8	16.5	30.2	22.2	61.6	51	45.5	98.7	69.6	67.3	54.3	45.9	33.8	79.8	25.6	66.7
4	38.4	44.2	66.9	60.9	48.8	67.2	0	25.1	37	19.5	107.3	87.3	26.4	26.8	10.1	113.2	120.6	89	86	83.3	57.7	50.2	37.7	25	36	8.6	22.7	31	5.1	37.7	15.9	6.8	22.9	78.1	31.2	20	24.9	25.5	11.6	3.3	4.6	14.6	71.9	40.7	46.1	51.2	20.6	18.6	62.1
5	36.7	69.6	45	39.3	54.6	65	0	49.5	77.4	50.2	57.3	29.2	43.4	84.4	24.4	32.2	20	30.5	19.4	20.2	28.4	44.9	62.9	57.4	55.2	22.4	49.7	54.1	8.9	9.7	14	5	3.6	27.1	40	19.6	23.7	78.5	17	17.8	3.4	5.3	6.6	7.9	22.8	22.2	27.6	31	4.9
6	38.6	70.2	22.5	46.6	33.7	10.6	0	9.6	97.5	12.2	42.1	9.7	170.5	159.7	4.1	25.6	9.6	5	8.3	16.6	0.4	5.3	5.4	226	220.5	109.7	159.9	57.7	4.2	2.3	0	0	0	0.8	9	2.1	3.3	6	0.8	0.4	0	0	0.8	0	0.1	0	0.2	0	0
7	0	6	0.2	0	0	0	0	1.6	19.6	0	0	0	3	5	0	0	0	0	0	0	0	0	0	0	4	3	3.2	0.4	0	0.6	0	0	0	0	0	0	0	0	0	0	0	0	0	0	0	2	0	0	0
8	1.4	1.1	4.6	7.2	0	0	0	0.4	54.7	3	0	0	23.8	28.2	0	0	0	0	0	0	0	0	0	8.2	29	8.2	6.3	24.8	0	0	0	0	0	0	0	0	0	0	0	0	0	0	0	0	0	0	0	0	0
9	0.4	3.9	0.6	17	6.6	5.7	0	2.4	40.2	13	30.7	34	84.7	76.4	1	17	4	12	11.2	2.1	0.9	1	1	29.5	38.3	111	106	68.7	0	0	0	0.3	0	5.1	0.4	0.7	0.1	5.2	0	0	0	0	0.7	3	2.4	0.7	0	0	1
10	21	24	27.3	21.6	31.7	23.3	0	18.3	126.6	29	22	16.3	360.8	342.9	29.8	62.3	59.8	38	49.8	56.2	40.3	37.2	19.2	283.3	462	201.7	118.3	92.2	14.3	51.8	8	6	14.3	61.6	10.2	14.9	18.8	65.2	3.8	0.5	25.4	3.8	60.8	97.1	24.5	51.1	42.8	31.6	83.7
11	52.1	48.5	24.9	43	65.2	59.7	0	150.8	252.4	55.9	136	86.2	377	302.7	37.8	202.6	323.7	117.8	246.6	114.4	101.8	160.3	186.1	144.7	182.2	190.2	87.4	63	31	20.7	4.3	25.2	13.3	204.8	144.6	125.5	124.7	212.7	39.5	51.5	30.1	29.2	160.7	295.4	199.6	186.1	154.6	42.6	431.3
12	61.3	22.5	17.5	30.2	19.9	37	0	11.3	88.8	5.9	16.5	33.3	159.3	125.2	13.2	101.2	146	52.6	59.6	27.9	29	37.5	39.3	18.7	190.1	167	125.6	68	8.5	25	20.8	14.6	18.6	43.7	9	6.3	4.4	25.6	4.2	10.2	35.5	20.7	80.9	35.3	40.6	45.2	27	4.8	97.5
1	25.3	10	5.9	9.3	28.9	18.4	0	17.5	65.1	21.6	26.7	27.6	56.6	63.5	14.7	28	94.6	50.2	46	20.3	10.7	13.2	1.1	32.4	42.8	62	33	14.4	6.6	37	18.5	2.6	24.9	17.9	3.7	6.8	2.5	36.3	1.4	5.4	13.7	7.8	11.7	10.7	2.6	6	1.6	5.2	18
2	5.7	8.7	5.4	9.7	11.5	10.5	0	19.1	52.8	8.2	41	40.8	70.9	82.2	26	69.4	168.4	44.6	42.9	24.8	32.8	48.1	32.4	48.3	35	57.1	41.4	34	8.4	37.6	45.9	22.4	67.7	54.5	15.3	29.6	20	32.3	8.9	6.5	73	54.5	58.2	32.8	36.6	42.3	28.5	23.8	95.4
3	36.2	24.5	19.8	22.3	37.8	27	0	29.4	43.2	30.9	20.9	53.5	36	42	28.4	68.2	180	32.3	32.2	12.6	32.7	21.6	15.6	4.6	22	23.4	22.6	77.6	24.3	37.3	44.8	20.8	52.6	55.9	31.3	31.7	26.1	50.6	12	4	48.3	41.2	63.9	36.5	47.5	29.1	18.2	10.8	64.8
4	8.5	43.2	10.1	19.8	60.8	43.9	0	33.5	49.1	60.9	120.2	109.6	28.4	70.4	43.6	156.7	346.9	102.3	112.6	61.8	44.9	30.3	56.5	26.5	25.1	42.1	47.1	104	85.5	40	26.2	43.5	33.9	129.2	74.7	29.4	50.9	83.5	40.1	19	71	104	113.1	65.3	66.6	58.6	40.4	20	97.7
5	12.2	52.6	16	14.4	19.6	25.2	0	13.6	26	42.2	23	11.5	17.3	35.2	3.2	32.4	70.4	20.4	62.9	30.8	62.6	67.6	57.4	12.1	5.5	3.8	2.1	3.5	3.1	6.2	0	4	6.3	126.8	30.4	22	15.5	63.7	0.4	4.9	1.6	4	37.4	42.3	66.7	54.5	93.6	12.6	31.2
6	24.6	24.5	27	18.6	54.7	20.2	0	25.3	40.9	46.9	16.2	47.2	23.4	68.4	13.6	19.9	33.6	45.1	39.9	35.5	47.8	34.7	0.5	79.3	53.7	36.4	17.8	18.9	6.5	6.8	0	11	5	22.4	2.2	1.8	1.5	32.2	1.2	0	1.3	1.4	2.6	4.9	17.2	9.1	13.3	0.2	0.2
7	0	39.7	4.6	28.2	2.6	0	0	2.6	2	5	24.3	11.2	3.5	15.8	5.1	0	0	0	0	0.2	0	0.3	0.4	21.8	20.8	10.3	18.5	9.4	0.3	2	0	0	0	0	0	0	0	1.2	0	2	0	0	0	0	0	0	0	0	0
8	0.6	3	0	0	0	0	0	0.5	127.4	0	0	0	77.3	45.1	0	0	0	0	0	0	0	0	0	33.2	45	7.4	27.2	8.4	0	0	0	0	0	0	0	0	0	0	0	0	0	0	0	0	0	0	0	0	0
9	164.4	42.6	58.2	32.5	21.3	10.2	0	45.1	252.2	29.1	11.4	6.7	401.7	225	17.6	8	17.6	8.8	5	2.5	6.8	0.1	1.7	100.2	279.5	170.1	135.5	56.6	2.1	13.3	16	10	26	3	2.5	0.8	0	4.4	5.1	0	13	11	2	0	0.1	0	0	2	0
10	13.3	9.7	0	0.6	8.8	0	0	25	492.1	5	7	2	323.6	211.8	15.8	1.4	0	0	1.6	3	1.3	30.2	20	449.6	214.3	172.1	78.3	70.2	0.5	20.7	1.4	0	3	0	7.1	3.3	1	18	0.4	0	3.4	0	0	0	0.8	0	0	0	0
11	13.2	7.7	9.9	12	1.5	18.3	0	2	71.2	9.1	38.7	46.4	13.8	16.2	22.6	71.4	59.8	33.6	24.9	9.2	2.8	8.4	6.3	15	71.3	106	81.2	144.1	1	8.1	1.6	3.5	1.1	43.2	0	0.2	0	3	0	0	0	0	20.4	10.3	9.2	3	0.4	0	7.2
12	8.2	0.7	0.1	0.6	3.1	1.2	0	8.4	80.2	1.3	7.8	0.3	314.5	124.7	3.8	10.8	26.4	13.2	3.1	8.6	0	2	19.5	48.5	142.5	152.9	105.5	26.1	9.2	4.8	4	9.2	6.2	0.8	14.3	21.6	20.9	42.7	3.4	2.4	32.6	25.2	38.5	13	23.2	17.8	17.1	10.5	35.9
1	7.9	9.3	1.9	16.5	14.9	21	25.1	23.9	144	12.2	41.2	64.2	215.7	148.1	13.6	138.2	149.9	94.5	61.3	50.9	26.8	46.8	55.1	89.2	95.3	56.5	27.1	13	14.1	9.1	7.6	13.4	10.6	60.6	30.4	38.7	40.4	47.8	7.7	4.3	27.4	7.1	111.4	87	50.2	40	44.5	30.8	149.7
2	13.4	9.7	2.3	9.3	21.8	28.4	17.2	26.6	123.6	14.6	35.2	29.7	157	156.1	33.1	54.3	63	66	89.7	43.5	39.5	63.2	80.2	133.4	130.9	96.5	88.5	73.5	29.6	50.8	18	42	19.9	63.7	52.4	78.9	67.1	128.2	48.5	49.2	80	33.1	39.1	81.4	70.7	87.1	98.9	57.3	113.7
3	34.5	41.6	22.8	51.4	56.6	6.8	11.9	33.4	94.1	15.9	54	34.1	122.2	167	44.3	74.7	185	58.8	102.7	49.5	57	103.9	133.9	49.3	71.9	49.3	52.2	34.6	66.4	65.2	58.6	145.7	87.9	71	119.1	112.6	141.2	216.3	85.6	94.5	163.4	109.7	126.6	166.7	79.9	65.6	124.5	64.4	188.7
4	16.5	47.7	16.9	21.9	50.6	51.4	51.6	57.1	50.7	102.2	57.1	68.4	81.4	99.4	42.6	134.7	231.9	84.3	109.3	77.1	52	111.5	136.8	87.6	74.7	50.4	59.5	49.6	38	43.7	16.9	26.8	34.6	128.2	56.4	44.6	48.5	132.6	32	23.2	38.2	21.3	46.4	79.7	57.2	46.9	64	38.1	126.9
5	16.9	32.7	13.8	36	39.5	43.6	47.7	38	30.1	83.9	28.4	45.5	21.6	29.8	26.3	30.3	77.8	30.3	27.6	54.6	50.7	45.1	38	31.9	12	12.8	16.9	16.3	23.2	28.5	0.1	20.2	13.6	14.4	35.1	30.2	27.4	89.2	62.1	5.7	38.7	11.4	9.4	22.5	38.1	15.9	52.8	6.2	11.5
6	7.8	10.4	1.3	1.9	4.3	3.4	2	4.2	32.2	1.1	0	0	22.7	50.5	0	1	0	0.2	0	9	0	1	0.1	74.6	54.9	19.6	41.5	29.4	4.3	1.7	0	0.1	5	0	4.7	12	3.2	49.8	12.1	0.5	11	0	0	0	3	7	5	2	0
7	4.1	19.5	4.3	8.5	12	9.2	23.5	1	1.4	29.7	1.9	0.4	1.1	10.4	2.2	0.7	14	7.2	11.5	2.9	18.5	5	2.4	6.2	4	6.5	7.5	6.7	0	2	0	0	0	0.1	0.7	0	0.9	3.3	1.1	0	0	0	0	0.8	1.6	3	1.6	0.4	4
8	1.2	0.3	0.8	2	2	0	0	2.1	84.3	4.1	0	0	22.2	9.5	0.1	0.1	0	3	0.2	8.5	1	0	0	32.2	4.4	24.7	11.7	3.2	0.4	0.3	0	0	0	0	0	0	3	0.6	0	4	0	0	0	0	1	8.4	5.1	0	0
9	2.4	22.9	12.7	13	9.3	7.7	9	10	309.2	23.1	4.8	9	118.4	105.1	3.1	1.9	3.7	1	11	0.9	1.1	0.4	0	247.9	346.6	136.2	162.8	33.5	0	10	0	0	2.1	0	0	0	0	0	0	0	0	0	0	0	0	0.3	0	0	0.2
10	30.1	24.6	6.8	10.3	38.1	28.8	17.2	18.4	141.8	25.2	7	15.6	388.7	130.3	11	26.4	52	34	10.9	16.7	29.1	10.2	7.2	194.4	309.2	162.2	130.8	118.3	8.1	12.4	10.3	7.2	13.7	26.5	3.1	9.8	12.2	15.3	7.6	2	5.4	2.2	0.7	0.1	1.8	0.3	6.1	3	0
11	4.5	0.2	5.3	10.1	29	19.5	28.9	24.2	163.6	30.1	20.6	18.3	284.3	158.8	10.8	19.5	5.7	4	1.4	0.2	2.3	8.2	1.6	79.4	187.2	205.2	199.4	57.5	0.3	28.4	10.3	3.4	11.7	3	0.4	0.4	0.2	1.3	0	2	7	2	5.1	7.8	3.3	2.6	15.6	3	21.9
12	13.6	16.4	5.2	15.1	6.7	30.9	26.8	6.4	92.3	12.3	36.4	31.1	36.8	26.8	5.6	86.7	162.7	32.4	23.1	21.2	17	4.3	6.9	68.2	50.7	42.5	22.5	33.6	0.9	14.4	12.2	14.4	10.1	104.5	12.6	26	7.4	36.2	1.3	0	5.5	3.4	56.4	73	20.4	32.1	17.5	1	96.8
1	12.9	3.7	10	21.6	18.5	18	19.9	51.6	117.6	20	32.4	31.1	175.1	125.8	20.4	103.2	102.4	80.2	90.8	50.1	30.5	20.4	19	72.8	118.6	136.5	67.7	25.3	3	32.2	32.6	9.5	34.1	60.9	9.1	12	11.1	37.7	0.1	0	36.1	27.4	77.8	63.9	11.8	12.8	17.9	3.6	134.3
2	34.9	29.4	7	29.6	35.8	3.4	7.9	39.7	187.4	7.8	30.1	13.2	78.3	89.5	25.3	123.2	70.1	40.4	37.8	12.9	20.2	20.7	5.7	84	88.3	58.1	65.5	42.2	0	21	9.7	3.5	11.3	27.3	2.2	5	4.6	15.3	0	0	2	0.1	29.8	23.2	17.6	18.4	3.3	2	18.1
3	32.4	19.2	14.2	22.7	34.6	49.8	32.4	80.8	121.7	25.3	73.5	63.3	115.4	171.2	43.4	127.1	171.7	99.7	122	42.3	23	51.9	70.3	82	139.1	135.9	115.8	74.1	35.9	73.5	39.3	40.8	37.9	55.9	36.6	44.1	33	116.6	33.2	17	61.6	40	104.2	120.1	81.3	74.8	70.2	14.2	162.8
4	4.1	5.6	19	20.3	17.3	22.4	15.7	4.9	33.3	15.3	20.3	33.4	46.6	21.8	26.7	73.6	96.6	40	60.8	27.9	32.5	30.5	25.7	25.2	13.6	18.4	23.9	13	7.3	32.7	16.3	9.9	17	110.2	16	11.2	9.6	18.2	1	6.5	32.3	27.3	59.3	52.6	76.8	78.6	42.8	12.2	149.1
5	25.2	37.8	7.5	34.5	41.8	31.2	38.5	37	23.9	36.8	19.4	40.1	8.4	15.5	55.6	53.4	56	54.8	49.3	37.1	33.5	16.7	10.3	21.8	22.3	9	18.6	41.9	6	51.9	45.1	13.5	52	20.4	6	1	2.4	25.6	0.7	0.2	39.5	9.7	5.9	30.1	15.6	11.1	41.8	4.7	12.2
6	46.1	28.1	24.5	45.6	51	6.2	13.7	52	89.5	33.4	10.6	2.9	68.8	58.3	14.1	7	5.8	2.9	2.6	1.1	8.4	12.8	4.3	61.2	65.7	23.2	40.4	70	9.5	70.2	1.5	32.4	14	0	7.2	4.6	11.9	8.3	7.7	7	65	3.5	0.2	0.7	6	0.1	6.4	5.1	0
7	14.3	31.2	26.1	26	7.5	15	15	34.4	65.4	29.5	51.2	10.8	133.2	122	2.3	1.2	3.3	9	12.3	11.4	17	1.3	10	96.3	110.1	108.1	100.9	10.2	0	0.3	0	0.1	0.2	0	0.2	2	0.4	0.5	0	0	0	0	0	0.1	0.3	0	0	0	0
8	0	0.1	0	0	0.7	0	0	0	47.5	0	0	0	65.5	36.3	0	0	0	0	0	0	0	0	0	13.1	20.6	17.3	29.1	3.9	0	0	1	0	0	0	0	0	0	0	0	0	0	0	0	0	0	0	0	0	0
9	67	26.2	6.1	10.6	33.7	18	4	16.3	501.6	8	0.1	0	742.9	342.4	0.2	0	0.1	0	0	2.1	0.4	0.5	0	284.7	318.2	166.8	139.4	32.6	0	0.9	0	0	0	0	0	0	0	0	0	0	0	0	0	0	0.6	0	0	0	0
10	4.3	20	6	0.8	7.2	3.8	8.1	18.4	90.8	11	10.5	7.2	118.5	91.1	35.6	12.3	60.2	29.5	36.4	8.8	15.9	6.9	5.7	43.6	137.2	146.2	93.6	64	6.5	26.7	3.2	18	14	14.6	1.8	1.6	1.2	10.6	1	0	53.8	30.8	20	14.9	14.5	9.4	10.3	2.3	11.9
11	2.1	5.1	6.8	8.2	14.6	11	10.1	23	60.7	27.6	17.6	28.2	223	126.2	38.1	87.4	165.5	81.2	85	71	44.1	27.5	17.5	130.1	310.7	188.6	99	76.5	5.2	39.7	19.4	20.5	24.6	112	21.8	32.9	26.2	63.5	10.9	5	24.4	30.3	124.1	79.3	28.4	33.1	19.1	12	86
12	15	15.2	12.3	18.5	20.3	13.5	12.6	16.4	107.2	11.2	5.1	29.4	205.1	97.7	19.3	36.1	133.8	18.1	31.8	11.8	34.5	40.2	39.8	95.9	216.6	188.7	123.6	63.1	12	11.1	37.7	36.3	34.1	48.7	41.8	43.3	44.1	57.5	18.8	17.8	41.4	22.4	114.2	52.5	31.9	18.1	20.1	20	93.1
1	9.8	11.6	3.7	7.9	26.7	21.8	24.2	65	129.6	31.9	39	35.3	207.1	149.8	29	119.4	149.4	104.9	113	33.3	45.6	61.5	66.7	91	177.7	149.7	119.2	101.8	23.7	56.3	31.1	49.8	24	103.4	45.7	73.2	54.9	101.4	34	30.3	72	67.2	165.2	72.3	59.7	38.2	23.1	21.6	178.4
2	34.9	2	5.8	4.4	25.7	16.8	14	58.5	212.8	13.7	12.4	18.9	180.2	175.7	26.7	55.8	145.2	50.5	35.3	31	29	33.6	43	161.2	107.3	98.1	52.2	41.6	30.3	95.4	83.2	97.5	129.6	44.1	27.3	47.8	38	109.9	40	21.5	132.1	104.1	48.3	50.3	33	27.2	34.2	19	65.5
3	33	15.9	18.7	17.9	21.8	37.1	31.8	23.2	93.4	33.3	52.1	81.4	24.8	34.1	34.2	160.6	355.6	96.8	146.8	103.6	76.5	106	75.5	58.2	42.2	7.5	19.9	22.3	52.5	44.9	25.4	25.1	34.1	143.6	57	59.5	50.1	110.2	23.8	21.4	72.7	45.8	116.6	141.8	92.2	103.4	79.1	52.4	214.9
4	14	32.7	15.9	35.6	36.2	43.2	35.9	40.7	63.2	33.6	58.7	43.5	15.7	42.2	26.2	71.4	108.4	58.1	84.7	66.5	35.9	28.2	42.1	37.8	73.7	52.5	72.9	80.7	17.8	77.4	103.7	23.5	93	61.8	56.5	38.8	24.3	44	18.5	20.2	40.9	18.8	30	38.9	42.8	45.4	29.8	19.2	43.3
5	16.8	94.2	39.1	84.5	40.1	53	29.4	56.5	49.4	27.1	26.4	38.8	35.3	15.5	56.7	34.8	62.3	37.6	31.2	46	21.4	61.6	49.7	24.3	45.1	11.6	21.5	40.5	13.7	58.9	3.4	16.2	32.1	14.7	26.4	22.5	14.4	56.2	5.4	16.5	26.3	22.6	0.8	13	50.3	29.9	38.4	4.7	20.2
6	3.8	31.1	26.1	11.5	11	1.2	10.3	10.6	41	11	0.1	0.1	24.5	17.2	1	6.2	2	3.8	2	8.5	8.6	0.4	2.5	11.5	20.5	12.7	22.7	40	26	5.4	0	0.7	2	3.1	0.1	0	0	8.7	0.2	0	1	2	0	0	0.6	7	0.1	0	2
7	1.7	15.3	1.8	1.2	16.8	16.2	0.7	6.2	44.5	17.6	4.2	10.4	67.5	17.6	2.3	0	4	6	5	4	5.1	5.9	2.2	25.8	17.6	47	22.8	5.9	12.3	2.2	2	0.5	7.1	4.6	0.2	1.9	0	2	5.2	1	0.7	0	0	5.4	3.5	2.8	0.8	0.6	0
8	32.5	1.4	0.2	1	0	9	0	1.4	95.5	4.1	0	0	62.2	115.5	13.6	0	0	0	0.6	2.6	1.2	3.3	2.9	17.6	64.8	51.1	52.9	5.9	1.6	1.5	0.1	0	5.3	0	14	11.2	3.2	32.6	4.4	6.2	4	0	0	0	30.3	1	25.5	8.4	0
9	13	5.2	2.6	1.5	15.5	0.3	6	5.8	244.8	0.8	6	2	512.5	192.8	7.4	0	0.2	0	0.6	0	0.8	1.2	1.3	133.6	158.6	156.9	98.7	79	8	1.3	0	1	0.2	0	5.4	2.1	1.6	21.9	3.7	0	0	0	0	2	4	0.1	1.2	0.4	0
10	20.9	7	11	6	39.5	2.6	0	16.7	342.8	5.8	0	2	339.6	172.8	3	1	0	0.8	2	1.4	4.6	5	6.8	413.5	234.3	74.9	68.7	33.4	3.8	13	4	6.5	7.4	0	5	1.6	4.7	17.2	3.1	6	0	1.5	0	0.4	9.7	13.1	36.9	9.4	1.2
11	5.5	13.3	2.7	0.5	19.5	11	8.6	18.5	217.3	15.5	1.3	20.2	269.4	110.6	3.8	38.4	43.2	16.9	17.7	18.4	23.4	16	20.9	265.9	181.7	36.1	20.8	12.8	0.5	0	2	1.1	2.2	22.8	3.4	2.1	0.9	6.4	0	0.9	0.3	0	37.4	32.1	5.8	6.6	2.3	0.4	37
12	1.1	2.5	4.3	14.7	11.7	20.3	22.1	22.4	169.6	13.6	23	15.6	182	122.7	7.6	37.6	33.1	31.2	19.2	0.5	5	12.3	12.9	135	65.4	65.3	35.7	11.7	1.8	17	6	1	9.6	0.2	24.1	63.3	46.3	50.4	18.8	6.4	0.2	2	0.1	1.5	4.6	4.5	3	6	1.5
1	3.3	2.1	0.1	4.9	10.2	13.3	12.6	17.1	89.6	20.2	19.6	35	156	112.7	28.6	70	96.7	39.8	73	50.4	32.4	24.1	24.4	97.1	134.5	102.3	92.5	55.2	8.9	66.5	44.3	49	57	49	37.3	33.2	28.7	72.9	18.8	21.4	88.8	74.5	118.4	80.1	26.8	26.5	37.2	41.6	172
2	3.1	4.1	13.1	7.1	4.7	13.6	14.2	3.8	21.2	5.6	22.4	22.3	13	11.4	18.2	91	191.3	51.7	44.8	30.9	24	19.4	16.5	12.6	19.8	8.8	8.9	34.4	4.5	43.4	18.5	31	25.6	58.5	7.3	14.3	7.7	71.2	9	12.5	42	21.6	78.6	69.1	26.7	36.6	20.7	14.7	84
3	49.1	24.5	35.1	28.4	48.4	23.3	19.3	35.8	106.1	30.6	30.2	35.7	49.7	66.2	39.1	60.4	68.2	33.9	38.8	17.4	13.8	25.5	41.5	68.8	47.6	28.1	59.6	70.1	21.9	53.2	77.2	35.8	99.1	23	26.2	43.3	35.9	75.1	24.1	22.2	122.4	67.4	11.9	26.1	34.5	27.6	33.2	19.7	23.4
4	32.4	42	41.2	64.4	51.2	37.5	33	33.2	66.9	38.6	29.2	49.8	45.2	68.7	33.7	57.6	51.3	18.1	10.6	13.7	29.1	18.2	18.3	113.6	41.4	29.9	43.4	22.1	13.4	41	18.1	20.9	18.5	26	3.2	5.3	2.4	31.5	19	3.4	11.1	15.2	11	26.5	45	23.2	18.5	8.2	19.7
5	30.8	50.8	69.5	62.3	66.8	28.4	29.4	45	182.3	26.4	32.7	0.5	45.8	72.8	32.9	4.6	2.2	5	1.8	1.8	17.1	7.2	5.1	114	75.4	35.8	46.4	77.6	15.5	21.8	2.8	17	9	3.4	1.3	2.2	3.1	5.4	0	0	6	27	1.3	5	9	6.2	0.6	0	0.8
6	8.8	55.6	10.4	16.5	8.4	3	8	2.5	0.2	6.9	5	0.3	4.6	6.8	0	0	0	0	0	0.1	0.9	0	0	0.2	0	0.8	4.3	0.3	2	0	0	0	0.6	0	0	0	0	0.2	0	0	0.2	0.8	0	0	0	0	0	0	0
7	4	0.1	0.4	1.1	0.9	7.2	21.1	9.2	115.3	38	1.1	0	45.5	50.1	48.7	5.4	0	1.4	18	6.4	3.8	27.3	16.8	75.8	62.4	20	126.7	56.7	15.4	16.4	4.1	0	3.4	7.2	18	8.9	15.5	39.5	22.9	16.4	4.7	9	5.1	14.4	35.4	23.2	2.2	2.5	2.8
8	13.4	22.5	1.1	5.3	26.6	1.1	10.4	3.2	222	13	3.9	0.4	114.8	77.8	10	1	0	5	3.5	4.4	18.2	5.1	8	89.2	56.2	11.2	14.8	4.1	8	1.1	0	0	5	0	0	0	0	0.1	0	0	5	0	0	0	0	2.8	0.6	0	0.6
9	33.2	25.1	1.9	6.2	25.3	11	0.2	14.3	150.2	0.1	4	0	368.5	225.3	4.2	0.6	0	0.3	0	0	0	0	0	107.7	156.1	166	92	113.1	0.1	3.4	1.2	0	0.3	0	2	2	0.1	4	3	0	5	1.4	0	0	0	0	0	0	0
10	38.4	27.1	36.4	28.8	73.1	58.7	46.1	62.2	270	28.7	23.6	13.8	233.4	187	8.2	32	8	27	12	10.2	14.4	27.1	24.2	90.9	243.2	107.6	45.1	84.6	3	11.8	0	1	3.2	13.3	17.3	11.4	10.8	30	7.7	4.6	0	0	13.3	11.4	13.6	15.9	0.4	1.9	1.4
11	31	10.8	11.1	10.4	19	21.3	16.3	29.9	207.3	21.4	13.4	15.4	290.9	181.5	64.5	44.6	48.4	26.8	37	13.1	10.6	28.2	49.4	122.4	330.1	164.2	75.3	53.1	15.6	64.5	15.6	20.6	12.8	30.2	43.7	46.1	51.7	70.2	19.6	27	52.1	16.4	8.1	30.4	19.2	35.6	61.9	60.5	55
12	2.8	6.4	0.6	1.2	2.1	1.9	1.8	3	49.9	4.3	2.8	11.4	75	87.9	2.8	37.7	67.6	28	33	27.3	22.8	22.4	40	56.4	100.6	40.3	49.6	20.8	0.9	28	2.9	8.4	3.8	24.9	25.6	20.6	17.3	31.6	4.4	8.7	1.1	2	25	51.7	24.2	52.5	39.7	14.5	33
1	52.2	19.7	7.1	19.2	20.6	19.8	12.5	34.3	141.2	13.5	25.6	18.6	197.8	138.8	46.6	118.1	201.4	42.5	30.3	27.8	36.8	38.3	40.5	84.8	134.1	144.6	85.5	81.5	48.6	60	26	32.9	17.5	68.6	34.1	38	27.5	107.9	33.3	21.7	58.7	40.2	87.9	69.8	43.7	41.3	55.6	31.8	143.7
2	23.5	10.5	14.6	8.7	25.9	0	12.9	23.3	107.2	14.6	18.6	8.8	108	130.1	22.6	54	75.2	31.7	43.7	31	19.5	13.4	30.3	49.9	75.1	79.7	56.9	93.5	19	52.1	21.8	17.9	28.9	19.5	31	37.3	32	52.5	16.9	5.6	40	14.5	8.8	20.6	12.2	16.2	20.3	7.1	49.2
3	30.9	27.6	9.9	15	32.6	26.8	19.5	97.5	173.8	51.5	41.1	35.9	112.6	150.7	20.7	98.6	75	51.1	68.4	52.3	78.9	43.3	39.5	100.4	97.1	71.6	41.5	63.8	0.2	33.4	9	2.8	31.7	84.2	15.9	14.5	13.5	39.6	0.8	0	9.2	7	31.3	41	47.8	43.3	33.4	2.2	46
4	1.2	21.9	32	65.5	17.8	34.9	36.9	16.7	2.2	18.3	42.6	40.4	4.7	9.3	0.9	95.2	70	48.9	55.7	59.3	42.6	24.6	39.2	3.1	5.2	0	0	0.1	1.4	2.6	1.1	0	3.9	43.7	3.4	2	1.9	7.6	0	1.6	0	0	22.1	21.2	11.8	8.6	12.4	10.8	19.6
5	30.1	33.7	25.3	28.4	16.5	7.9	6.9	16.7	78.3	11.8	2.8	16.4	18.4	40.6	0.1	10.1	20.4	8.1	12.3	22.9	5.2	0.2	4.8	42.3	67.4	16.8	33.8	29.7	0.2	4.1	0	0	0	3.9	0.3	0	0.2	0	0	0	0.6	0.1	2.5	3.6	2.8	0.3	0	0.2	2.6
6	1.6	7	1	7	1.8	23	8.8	6	39.1	3.8	5	5	49.7	19.5	25.2	0	2	0	1	0	0.6	0	0.5	32	42.2	36.7	39.2	46.3	6.1	21	0	0.2	3.5	0	0.2	0.3	0	1	1	0	0	0	0	0	0	0	0	0	0
7	0	4.6	0	0	0.6	0	0.4	5.1	4.1	8.1	0	0	2.7	1	5.1	1	0.7	3	12	2.5	4.4	0.4	0.1	9.8	2.8	2.2	6.8	4.2	0	0.6	0	0.1	0	0	0	0	0.1	1.7	10.3	0	0	0	0	0	0	0	2.1	0	0
8	0.8	11.6	0	8	0	0.5	0.8	4.1	177.3	5	0	1.4	141.1	74.7	24	0	0	0	0	3.1	2	0	0	37.6	15.6	51.9	26.4	28.4	0	0	0	0	0	0	0	0	0	0	0	0	0	0.4	0	0	0	0	0	0	0
9	20.7	4.2	12	11	39.4	5.4	4.1	7.8	628.1	15.6	1.1	4.2	219.5	183.5	102.7	3.1	14	3.4	3	11.3	27.4	15.4	9	82.4	140.1	154.6	103.4	47.6	22.3	4.2	0.7	2	2.4	3.6	1	3.8	4.4	8.1	2	0	11	0.3	0.3	0.8	3.4	0	0.5	3	1.1
10	80.6	18.7	13.4	16.9	34.3	29.7	32.1	37.1	242.2	31	18.6	10.4	408.8	283.2	26.8	41	25.6	45.1	58.7	35	29.5	19.5	44.2	140.9	380	183.3	122	113	20.7	20.4	5.7	10.3	10.1	28.8	52.1	39.9	35.4	60.1	20.3	22.9	33.9	16.2	10.2	63	56.1	54	29.1	19	33.6
11	15.9	11.1	4.4	18.7	43.1	24	27.8	35.9	243.7	15.8	53.7	17.1	489.1	237.7	15.4	42	46.2	21.5	8.7	18.7	25	43.1	21.6	189.2	190.4	139.6	107	23.3	15	46.3	11	20.2	32.8	28.6	24	22.5	13.8	51.7	11.6	22.4	24.1	15.1	42.6	43.8	46.6	39.9	46.4	18.3	79.2
12	9	14.8	9.4	8.3	9.9	20.2	14.9	18.1	92.7	11.4	21.2	17.1	256.8	169.1	19	114.1	158.5	57.8	52.1	32.5	37.6	49.7	81.1	30.3	77.2	87.2	84	47.3	33.4	26.7	24	61	38.1	48.1	78	65.3	66.7	110.7	44.3	40.9	42.7	51.9	173.8	88.6	126.2	115.3	143.9	82.7	129
1	9	9.8	0.3	9.6	5.6	6.5	5.9	19.6	231.9	5.5	25.3	3.5	358.3	226.5	6	32.8	53	38.5	41.2	8.5	5.1	2.9	25.6	149.9	127.3	39.3	24.8	28.5	4.8	13.9	27.2	12.9	29.5	27.9	22.4	38.8	33.8	24.6	4	19.3	5.8	13.5	36.5	38.2	53.3	29	38.9	37.6	112
2	5.5	8.3	7.1	8.2	1	17.9	16.5	2.4	41.3	3.2	18.4	8.9	24.8	27.1	25.2	76.2	99.2	28.4	39.3	17.4	11.2	7	20.8	20.6	28.4	20.8	34.9	36.6	17.1	25.7	10.2	16	3.1	17.2	7.9	1.5	1.5	14.7	10	7	6.3	5.6	57.6	31.1	20.6	26.9	22.3	10.3	48
3	35.5	30.9	33.9	28.2	31.4	28.2	28.5	13.6	132.6	21.7	30.4	46.9	67.7	75.5	17.5	71.2	127.7	45.6	24.7	37.1	33.9	44	40.9	108.7	63	36.1	47.1	98.4	27.1	67.4	26.6	28.6	29.9	33.6	29.6	17.5	16.4	58.8	12.7	26.5	18.3	16.2	86.3	79.6	36.2	24	28.4	14.3	108.3
4	46.5	40.6	43.4	36	55.5	20.1	26	38.8	65.8	30.4	24.5	28.2	17.8	25.3	13.6	36.2	46.8	23.5	21.3	23.6	23.9	15.8	23	9.8	9.5	5.8	11.5	20.4	1.9	13.4	0	3.1	3.8	45.1	1	2.3	0.5	12.4	0.8	0	0.7	0	15.7	34.8	13.6	12.4	5.1	1	33
5	17.1	68.1	22.8	40.7	28.9	37.1	20.9	19.6	47.2	22.2	22.9	15.2	51.5	112.4	16.4	35	26.7	14.1	29.5	19.7	21.5	9.5	10.6	68.7	89.9	28	61.4	66.9	1.3	8.9	0	4.9	7	13	21	18.6	15.5	52.6	2	7.2	3.4	2	9.8	12.9	24.6	36.1	32.2	16.3	6.8
6	0	0.7	0.6	2.8	0.2	2	0	0.1	42	4	2	3	39	8.9	0	0	0	3	0	0.3	9	0.8	0	31	20.1	18	8.1	3.5	0	0	0	0	0	0	1.2	6.1	8	15.3	8.6	3.5	0.4	0	0	0	17.4	16.5	12	9	0
7	0	4.6	6.5	10.1	4.1	3.2	0.3	3.8	1.7	9	0.6	14.7	4.4	26.7	4.1	8	3.8	5	18	5	26.6	3.6	2	20.1	30.2	13.9	10.2	26	15	0.1	0.1	0	0	9.8	0.8	1	1	5.3	0	0.4	0	0	0.4	0	19.1	5.8	0.8	0	0
8	7.7	1.2	0.3	0	0	0	0	4.8	64.9	13.4	0	0	90	87.8	5.4	0	0	0.8	0	7.1	0.2	2	0	54.2	73.1	44.3	76.5	2.5	0.1	0.1	0	0	0.1	0	4	0.7	2.6	20.8	5	9	1	0.7	0	0	0	0	0	0	0
9	4	0	0	0	0	0	0	1.9	182.2	0.8	0.1	0.1	366.6	137.7	0	0	13	0.7	5	3.3	0	2.1	1	273.4	87.6	76	38.8	38.4	0.4	0	0	0.2	0	3	1.6	6.2	7.2	56.3	3.3	0.4	0	0	1.1	40.1	5.2	8.3	5.6	1	1
10	63.6	24.6	7.5	11.5	18.7	5.3	8.5	53.3	429.6	15.8	7	7.8	480.3	355.2	18.2	17.4	53.4	11.2	36.1	14.4	32	27.4	16.3	809.7	468.4	132.2	64.1	27.2	1.7	8.4	0.4	3.7	0.4	8.2	18.6	11.6	14.2	34.7	5.4	0.7	1	1.5	9.4	4.3	2.6	3.5	6.2	0.9	10.6
11	22.8	10.4	23.4	15.8	30	55.3	30.6	39.8	177.9	33.2	33.6	39.4	224.9	185.7	21.9	63.6	85.3	44.7	43	19.5	24.1	45.1	37.4	163.4	197.2	240.6	161.5	67.5	1.4	25.2	20.5	3.6	22.9	29.8	25.8	20.3	30	47.7	1.9	3	15.7	9.5	18.3	11.8	20.7	27	27.3	9.9	23.1
12	32.7	19.4	9.5	8.1	14.5	27.3	18.2	23.8	62.2	17.2	28.9	55.9	177.9	96	10.1	121.3	276.1	77.2	52.7	41.1	12.9	42.2	46.5	84.8	144.8	99.1	73.4	35.1	20.2	71.1	34.7	45.4	46.9	51	39.4	39.4	43	86.2	15.8	23.8	63.2	65.5	107.1	75	47.4	36.2	93.1	51.2	108.1
1	9.1	7.6	8.1	10.6	10	24.7	27.7	8.9	55.7	15.1	43.4	53.8	59	52	26.4	160.4	252.7	83.1	102.9	35.7	22.4	40.4	32.6	43.9	83.4	86.5	56.8	39.8	14.7	26	46.2	17.3	25.6	51.4	24.5	41.5	43.1	99.6	24.3	25.4	52.3	38.8	103.2	47.2	53.4	35.1	47.9	28	173.4
2	6	2.2	5.1	13.5	3.7	4	1.7	4.3	23.1	5.4	20.4	16.4	35.7	48.8	34.7	72.7	110.7	33.6	26.3	6.8	10.4	22.7	20	111.6	131.7	55.8	50.7	43	14	33.3	28.9	13.2	14.6	40.1	6.5	3.7	6.2	16.4	10.5	1.9	18.3	13.5	34.4	38.3	26	22.1	8.1	3	78.6
3	47.2	26.4	24.1	30.8	28.6	35.3	21.9	21.8	141.1	15	56.7	43.8	67.1	110.4	59.2	141.1	189.8	63.9	69.1	11.6	23.5	25.8	31.8	139.2	131.4	34.1	76.1	75.5	3.1	27.4	35.2	12.6	47.4	54	23.2	27.1	21.3	64.9	4.5	4.2	9.9	19.6	52	75.8	26.3	24.4	48.7	5.9	143.4
4	37.9	59.6	77.5	73.5	63.6	114.7	79.4	54	126	89	96.5	97.3	66.6	122	93.4	101.1	221.3	61.2	89.2	76.3	63.6	48.5	89.4	99.6	110.5	51.8	90.6	101.2	37.6	81.3	29.8	44.8	31.9	112.6	74.7	104.5	102.6	131.2	84.6	84.3	37.7	28.1	112.9	122.9	88.5	85.3	85.5	66.4	119
5	87.2	59.7	39.1	58.3	65	52	26.4	55.2	181.8	70.8	53.4	33.4	69.3	82.3	47.1	19.8	22.5	47.4	25.7	22.6	18.3	31.6	26.4	60.9	36.8	23.4	47	24.5	14.2	73.8	34.8	15.9	49.5	11.6	14.4	14.9	13.1	25.5	6.2	6.3	24.6	17.5	2	5.3	18.4	12.9	7.5	4	3.7
6	18	48.4	1.3	2.6	0.7	0.1	0	0.6	11.1	1.5	0.5	0.5	17.1	1.7	3.7	0.4	0	0	0	0	1	0	0	8.8	29.8	3	17.8	38.5	0	2	0	0	3	0	0	0	0	0	0	0	0.2	0	0	0	0	0	0	0	0
7	0.5	14.2	0.9	5.5	6.4	5.4	3.1	29.2	22.5	8.1	0.1	0	7.2	17.3	7.1	0	0	8	1	2.1	29.3	0.3	0.3	15.6	12.2	9.4	18.8	4.4	0	4.2	0	0	14	0	3	9.3	3.6	13.9	4	3	0	0	0	0	0.8	0.5	1.1	0	0
8	5	7.5	4	3.6	0	0	0	3.5	89.7	0.2	0	0	144.2	119	0.2	0	0	0	0	0	2.3	0.1	0	32.1	51.1	42.3	28.6	43.9	4.3	0	0	3	0	0	0	0	0	2	0	0	0	0	0	0	0	1	0.1	0	0
9	0.6	2.3	0	0	0	0	0	1	63.9	0.5	0	0	104.1	54.1	0	0	0	0	0	0	0.6	0	0	18.2	24.6	1.7	9.4	9	5	0	0	0	0	0	0	0	0	0	0	0	0	0	0	0	0	0	0	0	0
10	41	13.4	21.8	34.7	8.7	7.5	5.3	4.5	227.4	4.8	3	6	125.6	97.5	1.1	17.2	26.6	12.7	16.9	15.5	4	4.2	3.8	45.2	245.1	434.9	181.1	56.6	0.3	4	0	0.6	1	13.4	3.3	0.5	1.7	0.5	0.8	0	0.7	0	4.1	9	8	9.2	3.6	2.8	30
11	2.2	13.7	8.7	18.5	33	18.2	16.5	27.6	185.3	17.1	30.1	33.8	198.5	156.5	34.8	45.4	53.6	37.9	45.3	30.4	26.5	30	52.4	215	297.7	291.9	189.6	67.8	6.2	39.7	21.3	7.9	22.4	49.4	27.9	35.6	29.4	57.8	6.2	6	12.3	11.2	59.5	39.2	52.2	55.6	21.4	26	93.7
12	38.4	38.1	28.4	45.4	47.7	40.3	23.5	41	217	22.8	33.6	40.4	529.8	294.2	30	175.6	324.8	117.9	160.8	106	52.8	68.7	82.7	192.6	199.3	290.7	117.3	37.9	28.2	39.9	46.7	24.9	20.3	91.2	84.5	85.9	77	145.2	24.3	11.8	81.5	65.4	156.9	61	60.8	53.5	22.6	13.4	135.3
1	5.7	15.7	9.3	8.7	14.3	18	14	23.8	72.8	18.4	6.3	16.8	74.6	73	23.3	58.2	119.4	18.1	32.3	39	14.2	28.5	26.3	45.4	39.5	78.7	28.8	11.9	8.3	35.3	16.6	49.3	29.8	37.2	11.9	31.4	24	39.7	18	8.5	44.4	43.5	73.7	74	39.9	53.2	33	29.8	105.1
2	41.8	32.6	27.2	24.3	22.3	24.3	11.3	24.2	133.7	41	24.1	36.8	129.3	145	50.6	128.4	224.5	42.5	83.1	62.5	24.9	42.8	88.3	79.7	91.1	63.7	66.7	62.7	17.5	46.2	40.2	28.4	31	55.8	34.4	50.9	44.6	110.8	21.1	28.6	43.9	28.7	71.8	65.2	68.1	88	33.9	15.6	83.9
3	75.5	48.2	43.2	74.2	48.7	29.6	24.7	52.3	158.2	22.5	80.4	37.6	112.3	146.9	78	222.6	235.5	118.7	100.5	55.5	46.8	69.6	73.1	82.2	74.9	87.4	62.3	112.1	43.2	86.6	64.1	49.6	37.2	39.4	48.2	57.8	53.2	132.9	52.9	28.4	61.3	23.6	41.5	63.5	50.6	78.2	62.6	35.1	91
4	54.6	74.7	17	53.9	67.5	61.5	58.7	75.3	160.1	102	73	78.6	121.4	135.9	89.6	143.8	116	90.7	65	57.2	87.2	71	65.8	80.7	68.2	65	56.7	56.9	61	124	47.3	81	59.5	77.9	80	113.9	93	170.1	37.2	65.1	48	46	52	31.1	61.7	41.6	133.5	35.6	11.7
5	41.4	49.2	91.2	32.9	30.9	14.7	12.5	26.9	54.9	32.7	9	7.8	55	75.3	42.6	12.8	35.5	30.6	41.3	42.1	74.8	24.2	37.6	32.7	61.4	30	32.3	51.2	18.9	62.7	20.6	8.6	42.1	9.3	18.3	12.7	19.2	51.1	14	11.4	20.4	11	0.5	5.5	19.2	14.3	10.6	15.2	7.1
6	57.3	41	32.2	29.4	36.5	19.5	9.4	13.2	78.2	9.1	9.4	1.4	62.2	74.9	3.6	6.2	8.2	8	2.3	17.6	10.6	2	3.2	101.6	83.3	16.1	49.5	54.1	3.4	7.6	0.1	1.3	0.5	0	0	0	0.2	2.2	0.6	0	0.2	0	0	0	0	0	0	0	0
7	6.3	31	10	8.1	3.8	3.3	0	0.9	17.3	5.8	0	0	12.9	26.9	0	0	0	0	0	0	0	0	0.8	5	24.7	17.6	11.7	5.9	0.4	0	0	0	0	0	0	0	0	0.4	0	0	0	0	0	0	0	0	0	0	0
8	5.5	26	12.4	11.4	12.6	1.2	0.7	13.4	9.8	10.4	0	0	27.6	32.5	5	1	4	0.2	0.1	2	19.3	2.8	0.5	70.5	52.1	43.3	67.2	33.4	6.3	0.6	0	0.1	0	0	0.4	0	0.1	7	0.1	0	0	0	0	0	0	0	0	0	0
9	31	24.6	14.3	5	4.9	0.1	0.2	6	245	0.1	0	0	488.9	273.9	0.1	0	0	0	0	0	0	0	0	314.8	357.8	63.5	105.4	5	1.8	0	0	0	0	0	0	0	0	0.2	0	0	0	0	0	0	0	0	0	0	0
10	21.8	40.8	22.3	13.4	4.7	1.9	4.3	2.8	128.7	5.7	27.8	8.5	64.8	60.3	2.9	71.6	53.4	28.1	11	3.9	1.5	22.8	29.4	174.1	183.3	146.1	70	47.1	4.6	1.7	0.1	1.2	1.4	6.9	20	11.5	10.1	18.9	0.6	0	0	0	4.6	9.9	41.6	71	13.1	1	15.2
11	53.9	37.7	19	42.8	7.2	23.8	12.2	21	125.7	19.2	38.3	23.7	344.1	200.2	51.1	129.8	198.3	55.5	46.6	21.1	36.2	33.8	29.8	390.9	250.7	276.2	158.6	133.5	2	35.1	45.5	7.9	45.8	76.8	18	12.8	14.7	13.3	3.7	2.7	18.4	6.2	95.2	89.8	29.9	28.1	12.8	6.2	128.9
12	12.7	8.3	8.7	27.5	19.8	20	23.2	16.8	182.9	20.4	27.1	37.8	353.8	201.2	26.3	110.8	201	60.9	78.5	36.3	38.5	54.4	54.9	295.2	307.4	196.8	92.2	56.8	12.5	36.9	17.3	13	16.9	63.7	37.2	53.6	35.1	52.7	14.8	13.7	12.2	13.5	72.7	104.6	39.1	67.3	59.1	26.8	146
1	6.7	14.4	13.2	11.6	11.9	9.9	5.6	19.8	44.4	15.4	25.6	50.2	83.7	69.2	17.6	150.6	275.1	92.8	82.8	37	42.9	51	57.9	39	59.2	37	30	51.2	36.2	35	54.6	60.4	54.3	66	44	65.6	68.4	91	39.3	29.6	61.4	68.8	107	114.1	43.6	43	60.2	70.2	196.4
2	23.1	28.9	14.6	12	14.6	14.9	10	6.9	49.5	9.9	27.2	17.9	33.2	26.2	11.1	82.9	134.9	35.5	67.9	36.2	23.8	10.1	16.9	16.3	38.2	11	10.8	10.6	5.8	23.3	13.5	11.7	10.6	31.3	8	7.7	8.8	62.7	0.7	1.6	20.9	11.2	49.8	26.3	22	23.8	25	0	45.2
3	24.2	26.9	24.2	4	21.2	12	16.1	23.2	192.2	13.3	15.2	11.2	174.8	187.2	29.9	72.2	64	33	47.8	14	18.2	33.6	39.8	122.2	134.4	113.4	116.7	78.9	19.8	80.1	57.8	46.2	56.6	45.8	36.7	65	79.4	43.7	11.9	20.3	62.7	45.8	18.8	55.9	50	59.9	33.3	9.5	16.2
4	44.2	42.3	30.6	66.8	76.1	87.5	87.9	71.5	164.2	74.7	54.8	73.8	130.6	166.1	86.7	131.9	158	103.7	54.1	74.9	41.8	44.7	59.7	95.2	138.1	122.8	106.5	78.3	48.3	113.9	41.6	20.3	56.5	57.8	58.2	51.5	49.4	127.5	29.2	11.8	71.1	43.5	30.1	40	52	57.2	116.3	39	60.1
5	46	81.3	118.8	93.2	119.5	91.2	66.9	73.8	152.6	70.8	94.7	58.5	72.3	71.9	17.2	102.9	104.3	76.4	71.2	89.4	60	48.8	65.7	48.4	43.4	10.4	44.9	30.6	4.7	15.2	8	7.1	23.7	67.6	18.9	12	10.7	23.2	13.9	13.5	8	1.1	18.5	32	52.6	46.2	55.2	23.6	41.1
6	23.5	28.8	30	26.4	34	3	1.6	2.3	108.4	2	3.1	0	76.3	99.1	1.2	0	0	0	4.9	6.7	25	10.2	0.4	119.8	124.6	57.5	78.9	28.3	1.4	2.7	0	0	0	0.2	0	0.2	0.3	0	0	0	0	0	0	0.1	3	4.3	4.3	0	0
7	19.7	22.7	11.3	18.5	23.3	23.3	16.7	34.3	68	27.9	15.9	6.7	76.2	120.4	43.4	0	1.1	11.6	9	4.3	19.1	10.1	3.6	102.2	107.4	87.5	64	63.6	4.2	16.3	0.2	5.2	5	9.5	18.8	17.4	15.6	76.9	42.7	29.3	19.5	10.3	0	0.2	8.2	46.2	2.6	2	0
8	3	1.9	0.2	0	0.1	0	0.4	0	60.2	0.2	0	0	127.4	59.2	0	0	0	0	0	0	0	3	2	38	14.8	0.1	7	1.6	0.2	0	0	0	0	0	0	0.1	0	18.9	4	0	0	0	0	0	0	0	0	0	0
9	16.6	0	0	0	0.2	0	0.1	0	156.3	0.3	0	0	357.9	165.3	0	0	0	0	0	0	0	0	0	92.2	95.1	84.1	74.8	28.6	0.1	0	0	0.4	0.4	0	0	3	0	4	7	0.2	0	0	0	0	0.2	0	0	0	0
10	35.8	35	21.4	17.8	12.8	2.9	2.1	26.8	253.3	4	3.2	3	205.3	156.2	6.4	27.8	14.5	6.7	4.8	6.7	13.4	8.4	7.6	418.3	238.5	136.6	75.1	41.4	3.2	6.1	13.9	0.1	6.9	14.5	4	2	3	13.9	2.2	1.5	1.3	0	3	6	8.2	7	8.1	0.2	3
11	61.1	18.1	45.2	50.8	33.1	31.8	49.4	53.3	358.6	51.8	50.9	81.1	411.4	207.7	39	189.3	256.5	130.9	137.5	116.4	61.9	46.3	39.4	236.3	174.3	215.6	143.4	106	16.9	38.4	28	36.4	16.7	81.9	41.2	40.7	43.8	105.1	22.5	24.8	14.9	2.2	87.5	64.9	47.6	52.2	59.7	23.3	105.1
12	21.9	6	13.9	21.6	17.7	7.6	14.2	31.2	124.1	14.9	13.4	14.7	231.8	287.8	34.7	53	42.7	26.8	16.9	10.2	17.3	24.7	33.1	153.1	139.5	252	133.5	74.6	20.3	69.3	27.2	38.7	56	21	40.3	33	31.9	63.4	32.2	21.8	53.1	43.8	29.7	44	17.9	28.1	41.6	9.6	55
1	8.2	13.9	9.4	15.4	18.6	30	22	16.3	24	19.1	20.7	50	65.8	88.7	45.2	98.8	163.3	63	60.4	22.1	37.1	34	42.6	43.8	127.2	92.4	94	99.6	30.3	59.9	35.7	69.9	20.8	47.5	41.5	55.7	50	82.3	37.7	19.8	66	37.6	91.3	77	42.4	51.9	72.4	40.9	88.6
2	16	9.9	6.2	27.8	22.4	18.2	12.5	13.8	147.7	5	30.8	13	314.8	415.9	18.6	128.2	195.9	64.6	37.2	19.3	13.8	24.2	67.4	103.3	113.9	61.8	59.8	49.2	8.4	30.4	46.1	15	22.1	55.2	70.8	44.3	46.9	80.5	2.2	26.6	29	31.5	65.5	54.7	23.3	32.3	10.2	18.5	114.7
3	23.8	90	23	24.9	13.5	15.6	15.8	33.5	118.3	12.4	5.8	6	103.9	90.6	71.5	46	109.8	12.7	70	52.8	19	34.8	59.6	101.4	99.2	64	90.8	81.3	37.3	118.3	66.9	59.8	96.5	119	61	56.8	47.2	172.8	15.4	21.1	87.4	53.5	155.4	127.8	61.6	49.7	87.1	45.2	186.4
4	32.8	36.4	52.7	57.4	36.9	67.9	66	24.6	70.1	72.3	29.5	95	32.8	31.2	15.1	52.6	69	65.5	51.3	28.1	24.6	17.2	20.3	29.2	42.4	25.4	30.3	35.2	2	18.4	2.8	2	8.6	18.9	35.4	13.8	21.3	14.8	8	3.8	8.3	3.6	54	23.7	33.9	39.6	15.9	9.1	40.3
5	40.2	78	76	54.4	73.5	53.7	63.1	81	73.6	81	40.6	27.1	50.5	45.2	62.4	38	43.5	48.2	44.9	41.6	67	51.3	18.2	40.2	26.2	44.6	66.7	63.4	12.5	27.9	11.4	3.4	43.1	25	33.8	28	32.8	62.1	16.1	9.4	41.4	6.2	4.1	21.5	20.6	23.6	20.1	0.8	4
6	3.8	52.9	18.5	34.1	4.9	5.6	4	16.1	105.6	7	0.6	9.1	34.5	79.7	24.3	5	1.2	0.3	2	0	0	2	0	163.6	61.4	26.4	40	18.8	2.3	0	0	2	8	0	0.2	0.3	0.1	2	0	0.2	2	2.3	0	0	0.3	0	0	0	0
7	0.4	12.4	10.1	6	3.8	0.3	0	5.2	66	8.7	0.2	0.2	43.3	1.2	9	0	0	1.8	2.2	0	0.9	0	0	12	9.1	1.3	8.6	0.1	0	0.8	0	0	0.2	0	0	0	0	0	0	0	2	0	0	0	0	0	0	0	0
8	0.6	28.5	0.8	0	1.7	4	0.3	1.9	17.4	11	3.6	0.4	68.7	86.1	10.2	3.5	6.3	1	11	3.8	8.9	5.3	3	82.8	51.3	80.7	31.4	14.4	2.7	6.1	0	0	5.3	0	5.2	7.1	8.1	42	13.6	1	0	0	0	0	16.4	12	5.1	0	0.3
9	4.7	8.9	12.4	12	11.7	4.7	1.1	14.9	88.5	4.6	0.4	0	263.1	124.9	0	2	0.6	4	0	2.2	1	0	0	36.5	90.4	40	51.2	36.7	0	0	0	0	0	0	0	0	0	3	0	0	0	0	0.6	0	0	0	0	0	0
10	23.4	25.3	6.6	4.1	5.3	3.3	2	22.1	97.9	5	2.5	2.8	297.1	194.5	24.4	14.3	11.7	13.6	4.5	2.1	1.1	0.6	0	116.1	303.2	159.5	67.6	20.2	0.1	23	1.3	0	0	0.9	2	0	0	0.8	0	0	0	0.2	0.2	0.7	0.8	1.2	0	0	1.8
11	36	20.4	19.4	27.9	29.2	13.2	4.1	45.2	160.6	29.8	21.2	23.1	250.6	249.2	50.5	36.1	55.4	23.5	50.7	46.4	62.3	62.5	35.6	61.2	94.3	154.4	146.7	121.1	18.9	50.6	9.4	30.3	27.7	28.9	32.9	32.9	33.3	83.4	18.3	28.1	14.7	13.7	23.8	31.4	18.1	28.4	34.2	22.3	31.9
12	11.6	3.3	1.9	2.3	14.1	16.1	13.1	5.6	96.2	7.7	10.9	11.3	79.2	49.7	34.2	40	86	27	37.9	34.9	15.2	45.4	37.4	54.1	163.9	77.2	45.8	139	24.9	21.8	2.5	9.1	1.9	56.4	17.8	36.5	32.8	68	22.6	19.7	6	13.2	48.2	48	33	51	47.3	9.5	96.4
1	44.8	33.3	21.1	36.9	34.6	52.7	35.4	30.3	134.4	20.7	33.9	23.3	191.1	157.6	19.6	48.1	139.6	43.9	43.9	23.5	23.4	51.3	72.6	78.1	111.2	125.7	81.2	61.7	12.9	32.4	46.2	48.5	49.1	42.3	85.6	90.8	87.6	153.3	52.3	32.6	57.8	43.9	98.7	83.3	45.6	44.4	61.4	51.6	123.4
2	10.4	37.3	35.6	35.1	30.8	54.8	48	17.1	37.5	42.2	65.7	104.1	18.5	34.3	14.4	276.1	411.8	109.6	155.7	61.8	58.2	58.4	47.4	21.8	44	14.9	28.2	16.5	18.5	3.8	15.4	11.6	11.6	107.1	47.2	50.5	48.4	132.5	32.4	21	14.7	18	113.4	85.5	44	52	67.1	16	297.4
3	17.6	11.2	9.7	0.2	20.6	29.4	14.2	22.2	85.7	15.9	25.7	36.5	19.4	17.1	43.3	87	49.9	46.1	53.1	8.9	26.5	60.9	25.2	109.7	65.5	18.4	41.8	41.8	10.7	64.4	29.1	25.2	34.5	65.1	37.6	39.3	25.5	69.6	13.5	4	30.6	19.8	45.1	51.8	38.2	40.2	32.7	19.4	20.6
4	35.7	84.8	35.3	65.3	65	47.6	26	50.9	98.9	61.9	68.5	59.7	66	74.7	30.2	133.7	179.1	83.8	77.3	41.4	83.2	48.5	96.4	131.4	75.4	6	17.8	37.7	22.8	26	38.6	15.7	38.2	52.6	40.8	26	42.5	52.3	13.3	6.9	20.8	17.2	89.8	56.3	36.6	41.3	35	17.8	104.9
5	4.5	33.2	21	30.1	34.3	18.1	21	16.3	39.8	21	26.3	35.9	20.7	26.7	26	46.5	86.6	65.3	44.9	55.1	48.6	15.9	4.8	42.1	66.1	6.3	29.6	29.5	27	27.5	0	2	7	38.3	17.7	7.1	8.2	35.2	4.9	19.5	0	0.1	7.6	16.5	19.4	9.2	5.9	3.8	12.3
6	0.3	17	13.8	1.1	6	0	0	0	3.3	3.4	0.4	0	0	3.3	7.7	0	0	0	3.1	3.2	0.4	0	0	0.4	6.7	0.2	8	9.7	0	11.8	0	0	0	0	0	0	0	1.1	0	0	0	0	0	0.1	0	0	0	0	0
7	15	27.5	17.7	27.2	11	0.3	0	0	167.9	0	0.1	0	63.1	55.5	0	0	0	0	0	0.4	2	0	0.6	40.6	27.7	17.2	11.9	3.7	0.1	19.8	2.1	0	5	0	4	10.6	1.5	38	0.9	4.3	0	0	0	0	8	0	0	0	0
8	0	0.3	0	4.8	0	0	0	0	0	16	2	0	0	0	0	0	0	0	0.5	0	0	0	0.3	0	0	0	2.3	0	0.3	0	0	0	0	0	0	0	0	1	0	0	0	0	0.2	0	0.4	0	0	0	0
9	22.7	10.5	0	11.7	16	0.4	1	3.5	286.9	8.8	0.4	0	381.5	196.7	3.4	0	0	0	0	0	0	0	0	274.4	335.4	198.9	78.7	10.9	3.3	7.2	0	0	0	0	0	0	0	2	0	0	0	0	0	0	0	0	0	0	0
10	20.4	38.1	39	30.8	30.9	68.6	70.9	35.7	263.6	52.7	117.9	94.8	286.9	184.6	2.7	0	0	133.6	79.4	50.1	50.8	21.8	61.1	285.5	171.5	49.4	85.2	39	9.3	3	2.1	1.5	1.8	106.5	72.5	43.1	29.2	93	3	3.3	1.4	0.6	43	58.1	42.6	27.5	54.9	15.9	61.9
11	24.3	5.1	4.8	11	20.8	26.8	28.8	23	144	18.2	71.5	32.9	419.1	320.6	32.9	84.2	111.1	69.3	57.3	30	8.4	17.4	24.8	193.7	241.4	195.7	117.2	110.4	3.6	27.6	20.6	24.8	19.4	45.7	16.9	18.9	17.2	59.9	2	1.2	29.4	25.5	30.3	72.1	56.4	53.6	11.1	2.8	71
12	12.1	15.6	2.2	15.2	12.9	5.8	3.4	17.2	80.6	5.6	14.9	8.2	462.2	368.2	33.4	69.2	40.5	26.4	44.6	18.3	25.8	19.5	27.3	97.1	182.4	277.6	165.4	56.8	50.6	56	15.8	53.3	43.9	27.7	32.9	32.2	29.4	75.7	58	38.2	29.2	25.3	16.2	41.4	44.8	36.6	61.6	28.8	55.6
1	0.9	8.2	2.5	5.1	6.2	11.3	6	13	34.7	0.7	8.4	12.1	59.1	33.4	5.6	71.7	69	29.8	35.8	13.9	8.6	12	14.9	64.5	76.9	47.4	58.6	25.5	4.6	13.7	6.2	12	15.3	25.8	16.9	9	8.2	37.9	7.3	1.5	20.1	10.4	66.5	24.9	27.2	21.1	25.9	2.6	59
2	15.4	9.1	5.1	12.1	24	1.5	5.2	26.8	168.4	15.7	19.9	34.8	147.9	140.7	43.8	99.7	162	64.5	42.2	29.9	38.8	40.3	46	117	133.2	80.5	104.7	42.3	14.1	53.3	56.5	22.7	43.8	63.9	40.9	38.6	50.9	61.8	53.7	43.5	40.7	44.2	66	84	45.2	35.3	25.8	15.4	147.8
3	21	53.7	11.1	33.4	31.2	53.8	35.6	57.4	138.3	21.7	48.5	32.5	154.8	158.3	100.2	108.6	82.3	45	37.5	28.1	28.6	44.3	59.5	108.9	140.7	147	166	99.6	41.1	150.5	76.3	115	114	74.6	83.4	69.8	62.8	180.3	49.3	47.3	96.1	72.9	33.8	66.7	64.8	70.4	87.5	56.5	61.7
4	44.8	72.3	51.3	68.5	79.5	59.4	46.5	86.5	174.2	59.9	64.1	95.2	120.2	121.5	39.3	153.8	184.4	128.6	88.1	101.9	104.4	123.6	101.1	123.9	73.4	15.1	40.5	25.9	54.9	30.4	6.3	26.1	12.1	114.2	110.8	58	65.9	97.5	35.7	31.7	31.8	28.7	80.5	132.1	93.8	86.8	72.5	49.3	88.2
5	6	58.4	13.7	43.5	47.9	47.1	25.6	18.8	6.5	37.5	28	26	14.9	11.7	6.3	36.3	4.8	18.8	14.1	33.8	84.5	33.7	17.6	26.9	26.4	5.6	6	30.5	3.5	16.5	1.8	5.6	24.1	51.8	13.2	7.2	10.1	22.1	3	3	5.6	13	22.5	26.4	52.4	57.6	51.3	9.3	5
6	39.4	28.9	29	22	25.6	8.9	3.4	25.3	26.8	17.2	24.3	0	58.8	33.4	6.8	0	2.4	0.3	1.6	25.1	23	19.8	20.8	36.5	42	20.3	39.2	19	18.1	5.2	2	13.7	8.1	10.1	14.2	18	8.2	22	47.1	3.8	1.6	4.3	1	6	15.2	19.9	32.2	4.5	1
7	9.4	65.5	3.9	24.4	20.9	1.5	5.4	3.2	28.4	14.9	28.8	0.9	53.8	72.4	1	1	2.2	0	4.4	8.4	3.7	1	4.7	58	47.4	37.3	63.7	2.6	0.2	0.3	0	0	0	1.7	7.8	0.2	1.2	2.4	0	0.1	1	0	0	0	9.2	1.7	13.9	0.2	0
8	3.3	14.3	38	17.2	6	9	10.3	6.1	4.7	14.4	1.3	2	0.2	15.8	0	22	7	10	3.7	21.9	21.9	6.6	2.2	15.8	2.5	5.2	2.1	20.1	0	0	0	0	0	0	0	0	0.1	7.3	0	0	0	0	0	0	9	0.2	0.1	0	0
9	0.4	0	0	0	0	1	0	0	98.1	0	0	0	231.1	65.6	2.8	0	0	0	0	2.1	0	0	0.2	183.2	157.1	109.5	58.6	29.3	9	9	0	0	6	0	0	0	0	7.2	1	0	0	0	0	0	0	0	0	0	0
10	32	37.9	19.7	11.4	15.9	3.1	3	4.5	103.8	12	2.5	2.4	94.6	83	0.1	0	1.7	0.6	0.4	0.6	2	15	6.6	53.1	63.9	110.3	54	0	5.6	0	0	5	0	0.8	5.3	1.3	2.6	21.8	8.3	0	0	2	0	1.2	1.4	0.2	1.1	3.6	0.2
11	38.8	36	23.3	27.3	28.4	13.6	12.3	12.6	131.3	9.3	20	21.2	264.1	209.8	42.6	48.5	19.2	15.4	4.5	1.8	9.1	2	8.4	215.6	228.7	155.4	141	51	23.5	20	11.6	14.6	14.2	19	34.4	30.2	33.7	78.5	17.4	8.9	1.4	1.3	0	6.2	2.1	13.6	32.2	12	2
12	30.6	7.4	32.4	22.3	48.9	18.8	24.8	51.3	100.4	21.2	18.3	17.5	160.8	104.6	23.8	41.8	85.9	18	42.9	34.2	56.5	61	45.1	105.7	52.6	71.1	54.5	37.1	15.8	38.4	46.6	30.1	26.8	40.7	65.6	52.6	59.8	91.4	18.1	25	34.6	30.3	23.3	31	54.9	45.6	52.4	30.5	45.6
1	19.8	9.6	0.8	3.8	3.8	0.8	1.9	7.3	89.5	3.5	28.1	7	385.1	252.4	2.1	86.7	71.8	32.7	38	16.4	13.2	39.1	51.7	100.4	162.8	157.2	52.5	13.9	6.9	11.1	19.4	9.6	25	29.2	58.9	30.3	39.2	28.9	4	17.3	21.7	27.9	81.7	46.2	69.2	53.1	67.8	35.9	102.1
2	17.9	14.8	4.8	23.5	27.2	29.3	32.4	39.8	49.2	24.2	45.5	28.6	136.1	83.2	19.5	134.2	123.2	79.2	76.5	59	41.2	15.9	18.5	42.6	60.7	53.3	45.7	42.3	6.4	10.4	18.7	20.6	23.6	48.3	23.1	41	28.2	74.1	11.3	8.5	17.7	15.2	48.7	54.9	31.8	29.1	4.2	4.9	40.6
3	11.7	19.7	27	27.5	10.9	12.2	6.8	18.7	17	13.5	9.1	16.3	5.6	8.1	15.8	63.5	99.1	51.2	45	28.4	6.8	2.5	2.6	1.7	18	11.4	26	32.3	0	9	13.1	0.1	4	24.5	3.6	0.1	0.4	6.5	0	14	0.4	0	14.3	5.7	6.4	8.2	0.5	0	3.9
4	6.8	16.8	19.2	18.4	14.5	9.8	10.6	14.3	2.2	8.4	17.1	5	2.2	1.8	38.3	12.6	23.2	4	0.3	10	8.2	8	9.9	6.1	3.5	3.6	3.8	16.3	11.8	19.1	1	8.2	22.4	7.6	8	7.5	7.1	11.1	5	0.4	18.3	5.4	1.9	8.7	18.8	18.7	17.9	13.3	20.1
5	38.2	53	27.6	25.3	39.8	13.8	6.9	33.6	120.1	11.4	11	0.9	22.5	21.4	26.3	6.4	4.7	1.4	3.8	6	8.3	9.7	2	37.2	34.7	11.5	19.5	17.6	7.6	32.3	3.4	0.9	21.8	1	7.1	9.3	6.8	22.2	3.3	0	4.9	1.9	1.9	5.3	1	3.4	18.8	1	2.8
6	28	44.3	6.4	13.8	0.5	4.2	7	1.4	53.2	9.2	9.2	2	71.8	50.3	18	8.4	11	1.2	0.2	0.1	9	0	0.8	120.1	28.7	10.7	19.4	7.2	0.4	6.8	0	0	0.3	0	0.2	0.6	1.1	6	0	0	0	0	0	0	0.6	0.3	0	1.7	0
7	11	8.7	27.7	24.1	11	14.5	16	2.4	15.8	28.8	1.7	0	45.8	89.5	0.8	1	0	0.3	1.6	1.7	5.2	0.2	1.2	63.7	30.5	19.9	19.4	7.1	0	0.7	0	0	0	0	0.1	1	0.6	9.7	1	0	0	0	0	0.8	2.6	1	0.2	0	0
8	0	18.7	6.6	3	1.2	0.3	0.9	2	2	5.8	0.6	0.3	16.3	29.2	9.3	2	5	1.9	2.9	4.6	2.3	3.3	0	67.8	37.8	29.6	19	0.5	0.1	0	0	0	0	0	0.2	0	0.3	3	0	0	0	0	0	1	2	0	0.1	0	0
9	27.8	28.6	27.6	28.3	18.9	25.3	23.5	23.6	161.3	19.7	8.2	25.7	194.5	82.5	36	22.2	7.9	23.8	19.9	20.7	18.2	8.7	1.3	109.7	216.1	120.3	93.7	60.2	4.5	7.3	0	0.1	0	2.8	2.2	0	0.2	5.9	0	0.2	0	0	0.2	9.3	4.8	8.3	1.3	1.5	19
10	37.6	8.9	14.6	39	60.9	49.1	58.9	70.3	318.6	54.8	120.8	61	383.2	203.6	3.4	157.8	107.8	99.2	75.9	39.5	26.4	36.4	25	150.4	212.9	208.2	161.6	55	0.4	7.5	6	2.6	0.7	59.7	14.5	3.5	5.4	23.2	10.2	2.2	0.4	0	90.7	68	58.8	33.5	31.5	4.1	47.2
11	5.6	4	4.8	3.3	6	8.5	4.4	4	167.9	3.1	13.7	16.9	202.8	205.1	8.9	45.8	33.7	27.3	28.9	25.2	20	36.6	32.8	328.3	150.6	82.7	43.6	13.8	0.5	7.3	9.3	3.7	10.2	45.4	28.7	30.1	31.9	76.4	4.1	2.1	9.2	5.3	43.4	85.2	50.8	69.7	37.5	10.5	72.7
12	22.5	21.3	11.1	3.7	11	3.2	2.4	15.5	176.2	1	8.3	2.3	362	261.8	15.6	24.4	61.9	5.9	12	10.3	8.3	5.4	9	229	313	175.4	73.6	48.2	24.4	9.7	5.5	12	13.3	25.1	21.3	37.5	28.7	38.2	19	13.1	9.2	8.7	6.5	19.8	12.6	8	11.2	26.1	29
1	13.8	13.3	9	14.1	16.8	13.4	17.4	7.1	32.3	8.8	10.5	10.9	124.3	79.5	9.7	19	40.5	7.3	27.3	16.9	10	30.6	13.9	78.2	95.9	89	74.1	48	18.2	32.2	31.7	20.7	33.5	25	19.6	15.3	12	41.6	8.6	7.7	32.2	15.2	22.7	18	17.2	29.4	31.4	21	16.7
2	13.5	9.1	1.2	2.5	1.8	4.6	3	11.7	34.7	13.4	7.5	6.9	54	44.1	59.8	62.3	77.5	14.5	62.4	41.7	30	32.2	59.6	97.2	86.5	53.6	66.4	69.7	42	48.8	27.5	46.1	29.3	49.3	47.6	43.6	43.8	91.7	34.9	10.9	59.1	55.7	44.2	68.5	37.2	45.8	38.2	15.5	41.4
3	8.4	44.9	26.3	28.9	14.5	52	32.4	6	41.9	15.7	73.1	32.3	37.2	26.6	55.4	156.5	169.4	79.7	59.8	16.6	3.3	4.6	2.8	63.5	122.2	54.3	100.2	28.2	32.7	77.1	50.2	30.5	73.1	40.3	21.2	22	22.8	15.7	22.2	23	74.4	52	30.8	22.3	19.4	56.7	49.9	48.1	23.7
4	26.9	62.3	26.1	29.5	34.1	27.3	27.1	38.3	171	48.4	24.4	14.7	98.1	94.4	57.2	74.5	128	59.9	90.4	101.9	68.5	69.6	70.7	148.2	95.8	81.5	76.3	55.5	10.4	68.2	58.1	43.3	79.9	57.5	61.5	47.5	52.8	146.4	5.3	11.3	87.3	49.2	52.1	51.7	61.8	66.6	39.8	19.1	65.2
5	7.1	31.4	8.7	2.6	9.4	3.8	2.9	30.4	17.9	15.2	4.8	4.3	27.6	24	26.5	5.5	10.5	18.2	3.8	7	20.5	14.8	9.7	18.3	34.3	22.8	24.3	16.3	4.5	46.4	11.9	10.6	24.4	7.1	19	14.8	10.6	28.9	6.7	11.8	19	23.2	1	1.8	8.8	18.2	15.3	0.4	4.6
6	20	83.3	44.4	65.1	16.2	34	39.1	33	17.2	49.6	32.7	18.8	32.3	30.9	6	29	4.1	9.8	23.7	10.7	35.7	15.9	12	18.3	14.7	1.4	20.2	4.9	9.7	8.8	1	0	0.1	7.6	8	20.4	5.1	45	13.3	3.8	0.1	5.2	0	1.6	27.8	7	7.3	21.1	0
7	3.5	38.5	13	8.8	0.8	0	0	0.2	0	2	0	0	7.4	4.5	0.2	0	0	0	0	0	3	1	0.2	19.2	40.6	12.3	4.9	12.7	0	2	0	0	4	0	0	0	0	0	0	0	0	0	0	0	0	0	0	0	0
8	9.8	15.6	1.1	2.9	3	0	0	2.1	243.8	1.1	0	0	219.2	98.4	4.6	0	0	0	0	0	0	3	0	123.9	84.5	116.4	80	43.8	3.8	0.7	0	0	0.1	0	2	0.2	0	4	0.2	0	0	0	0	0	0	0	0	0	0.6
9	120.4	38.2	61.5	69.1	36.1	27.7	27.3	38.1	227.9	22	29.9	41	234	136.4	21	11.9	6.1	11.3	1.3	22	22.8	8.8	15.6	100.7	170.8	158.1	186.4	119.7	15.5	15.4	1.4	2	21.1	7	11.8	12.1	9.9	30.4	3.3	6.7	6.3	13.2	9.6	19	23.4	10	19.9	7.7	18
10	2.9	2.5	4.4	6.1	4.3	14.8	4.3	5.2	227.9	16	10.3	31.5	190.9	171.5	0	32.1	87.7	17.3	28.5	54.2	36.5	16.9	9	137.5	126.2	138.8	52	8.4	2	0	0	0.1	0	62.5	9.6	6.3	3	20.6	0.2	2.3	1	1.4	52.4	83.1	50.6	56.8	30.2	3	64.1
11	82.5	40.4	25.7	40.1	32	43.6	25.6	53.4	145.1	51.2	69.6	68.8	172.4	144.5	31.7	104.4	138.7	84	78.6	70.8	50.5	40.9	69.8	93.5	183.6	223.2	206.5	85.3	16	21.4	38.1	16.3	12.3	89.3	35.1	27.7	24.7	64.8	15.4	5	17.4	17.3	86.3	68.9	80.8	77	64	15.8	78.3
12	25.2	5.8	3	5.2	13.4	20	21.3	15.5	110.9	12.3	28.9	29.1	241.3	140.2	29.3	77	138.1	32.3	30.1	40.2	25.4	20.8	30.4	86.6	148.5	116.5	44.1	35.3	16	51.5	13.4	17.2	14.4	35.1	29.1	41	28.8	48	14.1	12.4	29.8	22.2	63.5	46.4	27	24.8	40.4	13.1	35.3
1	11.3	36.8	17.9	5	16.9	11.8	9	18	65.6	13.6	17.3	12.7	72.7	75.6	16.6	60	83.2	29.9	32.5	24.4	25.7	16.4	26.1	43.9	94.9	113.5	85.7	66.7	25.8	58.2	16.4	18.6	16.3	49	24.4	22	22.9	42.6	9.9	13.3	30.5	21.8	51.9	35.7	19	19.6	13.1	6	65.3
2	28.5	17.8	53.1	20.2	26	35	35.8	22	93.7	24.8	25.5	25.2	105.2	90.4	65.5	88	126.3	22.1	63.4	27.8	25.7	32.1	59.9	37.7	108.5	98.5	79.3	92.2	37.7	74.2	27.4	51.9	24.2	49.9	55.7	48.5	48.9	97.9	29.4	18.6	36.5	28.8	43.4	71.9	33.8	54.6	42.3	25.9	117
3	42.2	16.4	27.2	48.5	45.8	20.3	23.4	39.6	123.7	18.3	60.4	33	98.4	121.3	11.6	155.7	169.5	49.6	59.4	45	44	32.2	68.1	85.1	44.8	27.6	37.8	40	14.9	44.8	55.9	32.6	47.4	50.9	32.9	19.4	20.1	66.8	6.4	12.2	34.2	30.5	72	56.7	28.2	38.3	37.3	7	60.1
4	101	96.6	111.2	59.7	55.6	51.1	66.5	58.9	157.5	57.2	92.9	67.7	127.6	96.6	46	121.1	129.4	57.7	84.4	87.1	109.8	117.1	110.5	98.7	74.8	37.8	49.3	49.8	23.6	26.7	13.4	18.4	22.1	94.2	66.7	52.7	53.2	88.6	8.1	23	40.5	15.7	123	72.6	96.4	88.9	51.7	13.7	84.7
5	61.1	75.1	61.4	81.6	98.9	38.4	39.8	40.1	36.7	64.4	78.5	47	18.3	33.2	42.9	44.3	99	64.4	78.5	72	22.9	46.6	54.3	18.2	10.3	6.8	17.1	8.9	8.6	46.2	27	24.7	37.7	28	13.5	17.3	7.4	50.6	3.7	4.2	46	32.3	65.9	41.9	29.8	28.4	17.7	9.6	60.1
6	14.2	34.7	27.3	11	18.6	6.8	11.2	20.6	5.1	20.4	3.3	5.1	2.2	11.2	14.6	5.6	1.8	2.9	6	0.9	3.3	0	0	2.5	3	3	9	11.3	5	17.3	0	9	4	1	0.6	0.1	0	1.4	0.8	0	2.4	0	0.3	2.4	1.6	2	0.3	1	0
7	8.8	5.4	22.2	2.5	0	0.4	0	0	21	0.6	0	0	49	1.5	0	0	0	0	0	0	0	0	0	7.5	8.5	13.6	8	0	0	0	0	0	0	0	0	0	0	0	0	0	0	0	0	0	0	0	0	0	0
8	16	5	9.2	3.7	5.8	10	14.2	19.4	56.9	25.4	27.2	1.1	151	50	0	0	2	0	1.3	5	0	1	0	89.8	135.1	29.2	61.8	5.1	5	2	0	0	0	0	0	0	0	9.2	11.4	0	0	0	1.1	7	0	0.1	6.2	0.2	5.7
9	21.1	5.7	3.4	6.4	0.7	2.4	7.3	1.2	278.5	4	0.1	0	229.2	33	11.4	1.6	0	5	1.3	0	0	3	0	98	35.4	8.3	7	8.7	6.8	6	1.7	0	2.5	0	13.6	1	0.4	10	2.8	0	0	0	0	0	0.4	2.2	0	0	0
10	33	47.5	16	3.3	7.6	6.8	5.1	7.1	327.1	6	11	4.3	344.2	220.3	9	20.3	7.6	5	2.1	1.4	6.4	3.3	5.3	195.2	232.7	120.4	67.3	37.5	2.3	2.4	0	0.5	0.1	0.7	3	2.7	1.4	17.4	9.2	2.2	1	6.4	2	0.9	0	0.3	0.4	2.6	0.2
11	0	0	0	0	0	0	0	1.5	22.5	0	0	0	124.9	92.8	5.7	25	0	0	5	0	0	21.6	10	113.5	139.5	13.1	12	2.4	7.1	41	6.6	3	8.7	16.4	29.1	30.7	25.8	49.2	10.1	17.8	0	1	13.7	30.8	34	35.5	13.1	11.6	2
12	1.9	6.3	0	3.1	0	0.3	1.1	0.2	10.2	1.3	12.9	5	13.1	4.8	0	42.4	57	18.4	33.6	37.8	21.7	21.6	17.6	23	33	14	28.4	48	0	5.3	12	0	0	61.1	4.1	0.9	3	5.8	0.3	0.1	0	0	51.8	26.8	31.4	32.4	11.5	0.5	59.6
1	28.9	12.7	7.8	19.2	14	8.3	8.2	17.9	69.3	12.7	33.8	28	356.8	214.7	20.6	106.8	159	56.4	69.5	61	33.6	89.5	64.4	59.5	132	218.7	141.4	48	18.4	17.7	16.3	20.4	13.4	55.4	64.7	68.4	57.6	92.5	22	10.6	18.4	15.1	89.5	102.1	38.4	35.7	45.1	32.2	157
2	45.5	34.3	9.4	8.6	31.7	19.2	19.1	43.1	163.7	21.6	18	23	236.8	215.7	50.9	96	109.2	44.9	46.6	20.6	11.9	17	19.6	120.2	179.3	101.8	112.9	75.9	26.2	66.5	66.4	62.9	56.7	19	16.5	17.7	12.2	81.7	17.5	9	72.1	63.1	11.2	15.1	10.2	19.7	10.6	3.7	48.3
3	4.2	17.6	14.9	19.7	35.3	41.8	26.4	24.4	74	15.6	69.1	48	133.9	121.4	33.8	125.7	131.9	63.5	76.2	32.7	30.1	30.7	52.8	126.5	90.3	58	80.2	54.5	20.7	59.9	5.1	33.3	17.4	21.5	68.4	56.1	46.7	130.1	14.3	18.7	6.4	4.6	28.5	44.4	29.8	48.6	89.7	26.4	58.5
4	27.4	90.5	42.4	94.7	71	83.1	69.8	36.5	60.7	79.4	117.9	113.8	46.9	25.1	28.9	215.6	235.7	108.7	121.7	84	89.8	50.6	75.3	39.7	54	6.2	19.8	17	11.8	29.4	5.1	11.2	7.1	103.5	33.6	16.6	16.3	49.4	6.7	17.5	4.1	11.8	42.6	86.9	43.6	52.2	24.5	15	72.5
5	40.9	68.1	76.9	53.1	55.8	50.3	30.6	37.3	69.7	44.8	45.8	28	24.9	19	28.6	58.4	87.2	44.2	23.3	74.2	32.2	49	41.4	10	15.9	5.8	13.7	36.3	13.9	57.6	8	37	14.9	55.6	18.4	20.5	11.8	36.2	2	0.5	27.8	16.7	36.1	61.9	38.2	44.8	15.1	12.4	36.8
6	39.8	50	24.5	27.7	13.7	0.7	1	8.7	37.7	3.3	9.5	0	90.9	27.3	12.1	2.1	8.1	2.1	1.9	7.3	18.4	3	16	74.1	55.8	52	44.5	43.3	5.4	18.9	0.1	20	6.9	0	3	0.8	1.2	11	0.8	2	0.3	0.2	0	0	5.6	2.2	0.4	0	0
7	0	55.3	18.4	15.6	3.3	11.3	5	1.3	1.1	15.1	0.2	0	1.4	2	0	1.5	0.3	0	4	0.3	38.2	5.1	5.2	3.4	1.8	0	5.3	0	0	4.4	0	0	0	0	2.8	0	0	18.3	0	0	0	0	0	0	0.2	0	1	0	0
8	9.9	16.1	2.2	1.1	5.5	4.5	1.4	6.5	105.9	31	9	1	544.1	266.3	3.9	0.7	0	2	5	13.1	8.7	17.1	43.4	133.7	198.4	126.1	99.9	76.6	4.1	3.5	0	0.2	0	0	45.5	19.7	22.4	74.8	25.2	7	0	0	0	0	0	0	0	0	0
9	23.3	27.9	17.7	13.3	22.5	16	5.9	15.5	217.4	24.7	17.1	2.6	346.6	289.9	3.4	3	0.7	3.2	0.3	0.4	1.5	31.1	1.7	270.2	191.9	75.9	68.3	16.9	15.5	6.3	0.3	13.8	2	0.1	0.6	0.5	0	5.3	6.4	0	0	0.5	0	0	0	0	0	0	0
10	100.8	55.8	24.9	37.2	34.8	14.9	16.7	32.6	221.9	23.8	29.6	17.1	425	252.4	37	59.4	54.2	54.7	60.2	35.2	36.6	86.5	89.3	203.3	306	344	186.6	166.7	27.4	17.9	25.9	15.4	28.6	39.2	123.5	93.2	105.2	173	21.7	10.7	2.3	1.9	8.1	109.6	72.6	84	17.2	13.9	40.7
11	31	8.3	11.9	16	38.7	23.7	21.6	39	272.7	28.1	53.4	28.2	621.4	337	18.4	70.2	45.1	30.9	79.7	41.4	45.3	46.8	53.6	323.7	355.2	155.9	82.4	72.2	27.6	123.5	26.9	76.6	56	64	63.3	114.2	76.1	200.8	45.2	56.5	17	20.5	168.1	21.5	53.4	60.2	82.3	48.2	5.8
12	3.8	7.7	0.6	13.9	10.7	7.5	11.8	11.3	28.3	8.7	5.2	5.7	85.2	53.1	10	29.8	33.4	25.5	24.9	12.5	9.3	1.8	6	50.1	47.1	61.3	49.9	46.8	0.2	10.2	17.9	4.2	1.5	4.7	6.7	10	5.7	16.2	1.3	3.5	3	8	0.9	1.2	0.4	1.1	0.3	0.4	8.6
1	30.6	4.5	20.6	15.8	23.5	25	16.7	18.9	99.6	13.6	16	23.4	105.1	89.1	18.1	76.7	117.3	23.7	78.6	53.1	27.8	35.1	23	56.1	112.4	104.4	77.4	53.8	2.3	43.6	52.1	25.9	49.7	22	29.7	17.2	25.9	44.3	0.1	0.6	56.8	35.1	8.9	17.3	16.2	12.4	3.9	1.5	35.7
2	17.4	13.8	8.8	3.2	7.3	6.3	2.9	4	34.5	6.7	6.4	1.1	109.6	110.3	38.4	101	146.7	22.4	38.5	26.4	34.3	56	46	64.7	125.5	112.7	87.8	128.3	42.3	51.3	44.5	65.6	36	55.3	37	49.2	44.3	109.5	61.6	29.5	92.9	62.8	36.6	68.3	27.4	29.1	30.8	18.1	55.2
3	66	15.3	36.1	8.3	29.4	19.9	13.8	42.6	73.3	22.2	21.7	21.4	122.6	148	28	101.8	205.4	60.5	83.5	73.1	53.8	22.1	30.8	113.2	119.8	52.9	78.3	67.5	28.9	47	16.6	5.6	54.6	48.1	25.3	13.2	20.9	74.8	12.5	7.5	20.3	15.2	29.2	46.9	21.8	46.3	20.8	9.3	115.1
4	2.4	33.4	14.8	30.5	19.2	35.5	34.4	28.7	4.3	57.1	36.4	20.4	16	18.3	20.2	77.1	31.3	35.1	42.4	32.5	71.7	38.1	29.3	7.5	5.8	7.1	3	14	38.8	24.1	4.7	7	44.1	25.9	50.8	40.8	33.6	64.1	15.8	37.5	65.2	16.6	14.8	23.1	56	44	101.8	31.3	42.3
5	63.7	37.5	39.9	21.2	57	22.1	28.4	72.4	20.8	60.8	24.6	12.3	11	14.5	31.4	9.2	32.1	30.7	38.1	48.4	60.8	36.5	34.8	28.8	30.6	3.1	1.8	26	7.7	45.1	11.8	7.3	18.5	26.4	14	10.2	10.3	29.6	12.2	0.4	18.8	3.5	3.2	18.1	15.2	8.4	6	0.7	7.8
6	37.4	48.8	49.3	58.9	42	15.8	3.6	24	52	30.7	9.5	5	161.5	77.7	21.1	5.1	2	7.1	3	6	24.1	2	4.1	112.6	62.3	66.1	22.5	50.8	4.1	35.7	2	20	9.9	1	7	2	3	20.4	2.9	4.3	20	8	0	0	0.2	0.2	0.5	7	0
7	24.9	20	24.4	13.6	46.8	14.8	5.4	20.8	5.9	22.4	3.8	3	137.4	70.6	0.4	3.8	1.1	2	15	31.7	19.1	13.9	22	129.5	54.8	40.1	16.4	110.8	0	0	0	0	0	3.4	20.1	17.2	6.8	43.3	0.5	0	0	1	0.6	0	2	13.2	5.5	0	0
8	0	7.2	0	2	0.4	0	0	1.7	247.9	0	0	0	186.7	108.6	2.4	0	0	0	0.6	0	5	0	8	86.9	118.7	53.5	43.7	4	0	0	0	0	0	0.6	0	0.4	0.2	3.7	3	0	0	0	0	0	0	0	0.6	0	0
9	6.4	62.8	5.3	24.2	2.1	5.1	10.9	11.1	154.6	2.5	7.8	4	268	198.3	0	0.2	0	1.1	0.6	0	4.3	0	0	84.1	187.6	136.9	84.3	39.9	3.2	0.1	2	0.3	0	0	0.4	3.2	0.8	6.5	0	0	0.3	0	0	0	0	0	0	0	0
10	24.3	10.6	7.8	36.2	3.9	9.1	11.7	0.8	129.3	30.6	25.3	32.4	52.9	44.6	14.4	58.2	42.2	37.2	24.6	23.8	22.5	26.9	40.5	27.7	132.7	79.7	51.3	84.4	7.2	11.6	14.8	1.8	16.6	30.8	23.2	15	13	47.6	0.7	4.1	22.3	8.8	20.3	36.4	36	37.5	23.9	11.9	13.5
11	20.2	32.9	17.5	76.9	34.9	20.1	35.5	36.8	245.8	8.4	68.1	54.5	459.3	161.7	33.4	110	131.8	103.8	110.6	66.2	45.9	52.5	30.9	170.9	356.1	283.6	145	69.9	12.8	33.2	28.3	10.9	15.6	93	58.9	54.1	41.9	82.3	7.9	8.7	40.8	30.9	180.3	107.9	37.9	28.4	61.6	31.2	119.6
12	16.7	11.6	32.4	27.5	22.7	42.7	35.8	19.8	99.1	26	61.9	35.2	296.1	182.1	18.2	126.2	129.6	54.9	49	22	30.8	27.3	33.2	201.1	251.5	170.5	114.9	78	11.7	41.5	55.7	54.6	72.8	29.2	40	53.6	38.3	124.1	31.7	30.8	53.1	35.9	29.6	69.9	19.1	27.7	37.2	35.7	68.8
1	27.5	35.4	47.3	75.1	35.3	36.7	17.4	18.5	90	17.4	45.8	21.2	84.5	90.1	15.4	260.5	293.2	50.2	46.5	36.9	35.4	33.3	33.1	55.2	90.8	93	64.1	97.4	22.1	17.7	6.5	9.9	6.5	45.6	24.3	34.8	27	36.8	29.3	18.4	22.5	16.5	93.6	81.1	13	12.5	8.8	4.6	146.1
2	22.6	9.2	26.2	21.7	31.8	43.7	37.5	25.7	111.4	11.3	9.2	35.2	63.2	49.1	12.1	58.8	96.8	25.4	32.9	9.9	19.8	16.8	20.7	26.8	57.4	49.6	46.6	60.7	7.3	30.9	16.2	8.8	33.8	10.8	14.4	16.4	27.6	29.4	9.8	8.8	38.7	28.5	18	20.9	9.2	4.3	18.2	6.1	31.3
3	10.1	10.1	18.8	11.6	15.6	9.1	7.9	17.3	100.6	11.1	19.3	12.6	119.2	106.2	51.3	66.8	54.6	39	25.5	28.2	29.4	23.7	37.3	162.5	116.6	62.2	75	56.8	12.7	90.2	37.6	38.2	58.2	15.5	12.6	16	21.4	32.9	11.1	7.3	48.3	39.4	2.1	7.5	24.6	25.3	21.9	11.5	0.7
4	15.8	47.4	35.7	29.2	42.9	47.2	29.8	30.2	82.8	40.5	32.9	20.6	20.1	40.3	27.9	33.4	60	19.5	46.3	53	14.1	16.4	17.8	24	55.1	31.2	40.6	50.9	10.8	40.8	14.5	11	28.1	35.3	10.5	14.4	9	35.8	8.5	4.3	10.6	10.2	22.9	17	20.1	26.1	33.2	6.3	7.4
5	40.4	81.3	42.6	40.7	42	39.4	31.8	55.5	27.5	43.8	55	18.3	21.2	18.5	23.7	61.5	33.4	55.8	46.1	57.1	49.1	64.4	65.6	26.7	26.1	22.4	19.8	25.8	10.5	45.3	0.8	12.9	26.6	63.6	22	13.1	13.2	43.4	7.7	3.2	9.5	11.6	52	62.8	33.6	23.1	10.1	8.1	52.9
6	71	41.1	19.4	17.8	34.7	7.7	4.3	27.3	48	6.1	6	0	13.1	7.2	5	2	0.7	0	0	0	0.5	0	0	14.4	13.5	5	16.4	2.2	0.4	0.8	0	0	0.4	0	1.5	0	0	8.1	0.3	0	0	4.3	0	0	3	0	0.5	0	0
7	4	14	1	2	0	4.5	7	0	37.4	5	0	0	117.9	64.3	19	0	0	0	0	0	0	0	0	66.9	14.5	10	20.5	7.4	0	0.4	0	0	0	0	0	0	0	4.5	0	0	0	0	0	0	0	0	0	0	0
8	16.7	12.6	1	7.2	2.1	0	0.2	23.6	58.2	5.2	0.1	1	58.6	55	2	0	1	0	0	0	4.6	5.2	0.4	30.2	52.2	58.9	33.4	18	0	1	0.1	0	2.8	0	4	0.4	0	7.5	0.2	0	3	4.4	0	0	0	0	0	0	0
9	38.9	8.9	7.5	0.3	0	0.4	0.3	0.1	255.5	0.3	0	0	130	108.4	0	0.2	0	0	0	0	0	0	0	112.4	85.3	98	40.5	52.3	0	0	0	0	0	0	0	0	0	0.4	0	0	0	0	0	0	0	0	0	0	0
10	24.8	10.6	1.7	10.4	21.6	7.6	2	17.8	291.3	1.9	9.2	0.2	389.5	371.4	1.5	8.1	3	6.1	3.1	1.6	6.5	6.8	20.3	170	273.4	148.7	109.8	16.9	0.8	20.5	14.5	0	26.4	0	8	2	2.4	7	0	0.6	14.5	8.5	0	0	9.8	11.4	1.8	1.2	2.8
11	3.7	42.7	18.5	31.3	28.4	47.3	41.1	35.1	315.1	29.5	62	58.9	452.2	251	8.4	144.6	160.5	79.6	84	51.4	79.8	84.6	50.8	142.5	159.1	84.8	101.7	39.8	5.9	3.3	16.6	13.7	3.2	66.4	27	36.1	28.2	79.7	35.3	18.9	27	18.3	138.4	107.3	63.8	85.3	55.9	27.7	162.1
12	46.2	15.2	5.7	14	43.8	17.9	22.4	32	78.1	15.9	41.8	34.4	139	134.5	16.2	105.3	176.9	66.7	83.2	42.5	69.7	59.4	63.4	122.7	174.7	146.1	115.8	102.9	1.3	21	17.7	3.8	7.1	78.5	32.4	33.7	28.4	110.7	3.3	8.2	8.3	3.7	107.3	62.2	67	80.6	47.5	11.8	126.8
1	6.1	22.1	9.6	12.2	1.1	24.3	14	5.7	64.7	16.9	31.8	16.4	180.2	103.9	8	56.3	103.5	40.2	44.1	10	11.8	2.2	2.4	70.1	69.5	42.6	32.7	10.8	1.3	8.7	6.5	4.8	4.9	24.9	5.2	2.8	6.2	21.6	5.9	3.5	10.4	6.3	56.7	68.5	11.2	30.1	40.9	7.5	138.6
2	4.9	2.5	7.3	8.8	3.8	4.8	4	21	69.6	4	1.5	3	124.3	92.3	5.3	6	7.1	8.5	10.7	13.3	27.9	16.5	8.2	226.2	105.3	63.7	26.8	7.4	0.4	3	6.9	1.8	2.8	15.4	4.9	4.8	10.5	16.5	0	0.8	9.4	7.5	23.5	43.9	1.4	49.9	22.5	5.3	65.7
3	22.8	26.7	19.3	17.4	49.2	38.5	39	20.3	100.8	36.9	48.2	44.4	120.3	99.8	33.5	202	181.1	84.9	55.4	64	61.6	39.8	35.1	151.8	102.5	71.6	70.7	98.6	23.3	29.9	54.1	17	73.6	43.3	47.1	0	21.8	84	19.2	30.6	34.8	68.1	101.3	69.2	0	46.3	85.6	13	106.6
4	14.7	16.7	12.3	11.5	11.3	21.9	16.1	19.6	68.2	36.7	21.7	23.8	10.6	11.9	44.6	31.4	60.3	21.9	27.4	31.7	31.5	15.2	24.4	41.7	59.7	16.6	17.6	14.3	36.4	80.7	47.7	26.4	35	15.7	66	0	8.2	57.4	17.6	5.6	27	18.7	11.1	24.7	0	13.9	61.6	5.3	34.5
5	11.9	83.9	34	52.8	38.2	53.8	25.3	27.8	12.2	30.8	50.4	17.3	19.1	10.8	15.7	28.9	18.4	17.1	18.3	14.1	43.7	7.5	2.3	15.4	3.6	8.9	9.1	11.4	15.8	38	6	22.8	22.4	9.4	14.5	0	14	54.5	6.6	1.3	20.8	13.5	1.4	8.6	0	27.3	20.5	6.1	0.8
6	11.8	30.7	17.3	8.9	19.1	0.1	3.1	15.3	6.1	15.4	2.2	0.2	29.5	3.1	11.9	9.2	5.8	3.1	4.9	3.8	7.2	0	2.2	25.8	77.9	80.7	32	68.4	6.6	8.1	0	3	4.3	1	5	0	1.2	6.8	13	2.3	0.5	0	0	0	0	0.4	0	3.5	0
7	1.3	13.2	5.7	14.3	5.5	18.8	2.8	6	0.3	12.7	0	4.2	17.7	10.1	4	2.7	19.1	14.6	3.7	8.9	17.3	3.2	4	14.8	14.8	7.5	23.3	5	0	6	0	0	0	0	9	0	2	15	1	0	0	0	0	0	0	0.3	1	0.2	0
8	0	2.6	0.2	6	7.5	1	0	0.4	25.3	6.2	0.3	0.3	74	15.6	1.6	5.1	0	2.6	15	0.3	0.1	0	0	0.8	10	0.9	4.1	17	0	0	0	3.4	0	2	0	0	0	1	0	0	0.2	1.6	0	0	0	0.2	0	0	18.4
9	19.5	11.5	7.2	2.7	17.9	2.4	4.4	7.4	240.4	21.3	3.2	6.6	124.5	54.3	0.1	13	0	0	0.1	0.1	4	0	0	156.2	127.2	26.3	74.5	2.5	0	0	0	0	0	0	0	0	0	0	0	0	0	0	0	0	0	0	0	0.8	0
10	29.6	18.9	43.4	55.7	70.3	82.6	87.1	90.7	564	74.6	147.5	114.8	460.7	370.2	17.3	200.4	102.2	122.1	77.8	44.1	39.4	52.2	42.9	835.6	554.1	109.1	132.9	39.7	8	25	11.3	14.8	16.9	68.2	5	0	10.2	39	7	1.5	6.4	3.4	69.9	60	0	31.4	47.4	7.8	77.9
11	78	41.1	36.2	39.6	26	28.9	23.2	26.4	257.3	26.7	28.6	30.3	299.1	275.7	51.6	116.5	189.8	38.2	76.1	72.7	41.3	48.7	46.5	314.1	195.8	152.6	41.8	27.1	22.1	71.8	29.3	49.4	42.3	84.5	31.4	0	18.8	59	6.1	9.6	44.2	29.4	55.9	68.4	0	20.3	24.5	13	91
12	19.7	11.7	22.1	42.7	21.8	33.3	30.5	13.8	96.3	25.7	11.5	35.4	108.2	88.6	11.3	65.8	136.3	44.6	67.3	42.2	16.1	8.5	32.3	81.3	88.7	51.9	47.9	23	4	19.4	16.9	16	10.5	15.5	22.8	0	21.8	20.5	15.3	6.3	5.7	7.4	20.4	15.1	0	18.4	15.8	9.5	19.8
Mean:	274.986	305.886	209.576	263.417	286.528	247.914	209.052	277.252	1348.31	240.486	314.886	294.445	1731.59	1322.62	258.055	664.534	809.438	401.807	454.417	338.483	292.421	297.741	319.4	1212.39	1305.16	928.924	731.072	522.993	154.755	311.845	186.569	192.607	243.752	394.11	257.228	252.383	236.986	541.186	140.003	117.49	257.379	189.007	426.917	419.048	307.897	310.707	300.703	141.631	560.51
[truncated: 42 more columns]

## Sheet: Obs-TMIN
1	272.124	265.515	266.142	265.428	270.064	266.792	267.443	265.493	276.05	267.58	269.864	277.992	276.318	267.083	270.604	268.898	267.65	264.91	267.482	269.278	269.524	277.47	277.216	278.14	275.814	276.738	271.398	267.55	274.679	272.583	269.44	265.976	270.595	274.053	275.069	266.816	273.585	271.771	268.882	274.398	275.596	270.405	264.098	266.579	269.309	271.182	271.505	268.967	273.108
2	273.315	268.586	272.665	271.55	269.842	271.762	271.711	268.074	275.728	269.608	272.186	277.838	277.459	272.023	271.503	272.35	271.177	267.665	269.843	270.369	271.346	277.72	278.357	278.629	277.39	277.504	273.871	269.838	274.661	274.808	271.417	270.485	272.542	275.768	276.321	266.6	275.898	274.886	269.987	276.643	277.335	272.607	268.08	268.08	271.212	274.054	273.443	269.088	275.769
3	274.06	271.319	273.482	271.598	269.561	272.824	272.485	267.694	276.394	272.55	273.336	278.157	277.202	270.776	272.922	273.594	272.862	269.976	269.724	270.109	272.214	277.788	278.114	277.689	277.04	276.647	273.337	270.93	274.731	274.947	272.113	272.16	272.211	276.098	276.456	267.492	276.997	276.75	272.173	280.811	279.216	273.915	269.789	269.831	272.478	275.56	275.885	272.657	277.317
4	281.019	279.703	283.5	280.929	279.211	281.198	280.273	275.063	283.175	280.063	280.66	284.536	284.372	279.23	279.128	280.143	279.886	277.257	277.65	278.423	279.637	283.491	284.343	284.383	284.147	283.957	282.157	278.857	282.943	283.773	279.58	278.95	280.426	284.523	285.103	276.291	285.66	284.757	280.126	283.819	284.217	279.85	277.297	277.509	279.933	284.307	281.003	278.719	284.803
5	285.163	280.45	284.589	281.408	281.015	283.102	282.356	278.195	286.927	279.989	281.823	288.917	288.102	284.163	279.569	281.41	281.131	277.714	279.434	280.537	282.279	288.131	288.524	288.697	288.756	288.479	287.283	284.556	288.885	290.431	285.49	279.505	283.766	288.711	288.931	279.834	290.515	288.044	286.018	289.924	285.947	280.56	278.24	279.121	282.695	287.563	283.47	282.263	288.743
6	290.519	284.336	289.817	285.203	283.707	287.313	286.33	280.57	291.133	284.727	286.74	293.267	291.857	287.697	283.163	285.143	284.843	280.171	282.417	284.443	286.687	292.35	292.557	293.48	292.933	293.223	290.703	286.563	291.823	293.703	287.64	284.097	288.136	293.743	293.587	284.36	295.543	293.263	289.487	293.65	290.15	283.1	281.63	282.563	288.117	292.583	284.143	284.62	292.513
7	293.544	290.256	296.247	289.834	288.85	294.13	292.115	284.589	293.992	289.963	294.073	296.153	294.556	290.795	289.344	290.163	291.908	287.283	287.918	288.989	291.54	294.784	294.82	295.708	294.821	295.564	294.55	288.905	293.79	296.647	291.992	290.99	292.327	297.815	298.318	289.053	298.802	296.479	292.889	295.434	295.847	290.037	286.079	286.692	292.085	295.044	291.718	290.843	296.356
8	293.447	289.547	295.482	288.376	287.985	293.292	291.36	283.24	293.424	288.357	293.269	295.718	294.098	288.189	288.182	288.802	289.885	285.547	286.124	286.937	289.46	295.087	294.627	295.108	294.605	295.208	292.031	286.098	291.402	293.689	289.569	289.24	291.095	295.176	296.521	286.795	295.415	293.692	289.744	291.892	295.253	289.698	284.163	284.756	289.94	292.795	291.589	288.92	293.873
9	289.943	286.64	290.477	285.223	284.57	288.54	288.12	279.429	290.97	284.87	288.383	293.178	291.75	284.95	284.773	285.502	284.743	280.627	282.09	283.493	285.823	293.25	292.133	292.693	291.583	291.803	288.607	283.077	288.463	289.86	285.363	282.27	287.773	292.03	293.34	284.163	292.7	288.863	286.333	288.91	292.133	285.03	278.167	279.93	285.3	286.837	285.997	283.79	289.003
10	284.693	280.156	283.05	279.956	281.076	281.963	281.85	278.624	287.242	280.19	282.285	289.205	287.991	282.333	279.332	282.067	280.783	277.456	278.976	280.231	282.082	288.687	288.102	288.324	287.124	287.092	284.666	280.931	283.692	285.763	282.413	279.583	284.193	288.192	289.131	280.15	288.944	285.685	281.792	286.544	287.54	281.576	276.618	278.156	281.973	284.347	282.898	281.176	285.721
11	279.293	273.568	277.062	274.231	275.096	275.307	274.927	273.615	282.098	273.833	274.813	283.541	282.536	274.839	273.598	274.921	273.919	271.85	273.06	274.167	276.094	283.184	282.805	283.107	281.9	280.57	276.75	274.053	277.463	278.226	275.767	273.19	276.881	279.343	280.087	271.15	279.61	277.957	275.057	279.257	280.513	275.633	271.877	272.462	273.761	277.383	276.277	273.798	277.923
12	272.695	267.042	270.21	267.721	268.194	268.209	267.882	264.715	275.675	267.233	268.78	277.981	275.887	270.436	265.354	268.598	268.078	265.092	265.74	266.305	268.831	276.926	277.281	277.598	275.85	276.344	270.669	270.057	275.582	272.329	271.54	266.608	270.66	272.976	273.695	265.603	273.113	272.247	268.756	273.013	275.133	269.788	265.724	266.373	268.609	271.685	271.795	267.46	272.56
1	272.571	271.504	271.386	271.527	272.864	270.539	271.153	270.05	277.233	268.998	271.126	279.633	278.704	272.069	270.604	271.642	269.743	265.795	269.553	270.58	270.703	278.918	277.885	278.556	276.827	277.292	272.66	271.113	276.411	274.273	272.953	266.764	272.334	274.907	275.698	268.443	274.35	272.674	270.23	274.398	274.493	269.327	265.898	268.104	269.507	271.182	270.337	268.029	273.111
2	274.717	270.06	272.8	271.708	271.25	272.33	272.136	268.488	276.541	270.828	273.227	278.268	277.196	271.823	272.845	273.792	272.854	269.468	270.843	271.228	272.858	278.335	278.577	278.807	277.968	277.207	273.871	271.446	275.643	275.45	272.757	270.494	273.708	276.83	277.339	269.113	276.171	275.671	271.857	276.643	277.79	273.025	268.314	269.333	271.57	274.054	274.246	271.05	275.896
3	275.247	270.175	274.482	272.279	271.962	273.484	273.098	270.443	278.357	271.363	273.283	279.45	278.814	275.273	271.376	273.654	273.512	270.31	272.85	273.381	275.221	279.297	280.113	280.847	280.054	279.522	277.287	275.698	280.382	280.131	278.009	273.75	276.298	278.922	279.26	269.487	279.657	279.663	276.492	280.811	279.223	274.944	272.182	272.873	274.771	278.018	276.789	272.657	279.208
4	278.98	275.898	279.225	276.903	275.314	277.427	276.967	271.534	279.921	275.87	277.45	281.354	280.642	277.826	276.557	277.813	277.85	273.107	275.343	276.833	278.253	281.014	281.343	282.52	282.113	280.619	281.647	278.55	283.51	284.047	280.971	275.653	279.795	283.767	284.583	275.2	285.053	283.043	280.677	285.229	281.237	277.953	274.51	276.389	279.633	282.033	278.017	277.457	283.787
5	286.182	283.295	287.547	283.963	282.673	285.234	284.992	280.26	287.419	283.085	284.285	289.235	288.79	284.892	282.276	284.395	283.266	279.518	282.082	283.537	285.21	288.244	288.724	289.427	289.67	288.65	289.021	284.827	289.469	291.347	287.424	281.563	286.723	291.318	291.818	282.208	292.337	289.903	286.566	290.715	288.182	283.611	280.318	281.811	285.05	289.392	284.066	283.339	290.427
6	290.72	286.867	293.073	286.837	286.009	290.76	289.22	282.16	292.057	286.688	289.783	294.253	293.07	287.44	284.243	287.023	286.395	281.391	284.813	286.633	288.683	292.714	293.177	293.943	293.077	293.39	292.503	286.65	292.19	293.987	289.933	284.51	289.93	296.047	296.687	286.843	296.864	294.264	289.133	293.663	291.767	285.693	282.23	283.107	288.85	293.843	286.143	285.293	294.463
7	292.79	289.969	295.823	289.24	288.037	292.776	290.943	282.453	292.969	288.49	292.023	295.427	293.887	289.611	289.06	290.55	286.89	285.337	286.295	287.667	290.069	294.479	294.031	294.708	294.224	294.617	293.037	289.195	295.608	296.121	292.402	290.563	291.576	296.602	296.705	287.61	298.021	295.324	292.105	295.531	296.134	289.457	286.14	286.017	291.537	294.944	289.963	287.776	296.208
8	293.973	288.943	294.085	287.931	287.718	291.318	289.97	284.419	293.863	287.405	290.76	295.705	294.527	290.789	287.444	288.473	284.124	283.744	285.789	287.908	289.673	295.603	295.56	296.121	295.595	296.273	293.967	289.498	294.037	295.631	291.834	287.84	291.74	297.021	296.905	287.876	298.427	294.87	291.917	294.676	294.737	288.573	284.805	284.839	291.021	294.111	289.292	287.844	295.418
9	288.461	284.281	288.622	283.437	283.317	286.9	285.653	280.564	289.829	283.667	287.037	291.539	290.307	285.39	283.905	285.191	280.627	280.723	282.1	283.253	285.607	291.196	291.243	291.267	290.597	290.977	288.383	284.753	288.15	290.857	286.167	283.978	287.073	292.377	292.447	283.947	293.723	289.737	286.313	291.12	291.263	284.763	280.71	281.002	286.367	289.107	285.11	284.31	290.977
10	281.954	276.731	280.821	277.671	276.624	280.05	278.118	275.446	284.334	278.158	280.212	285.578	284.486	276.84	279.332	279.164	277.807	277.137	276.898	276.986	279.089	285.121	284.687	285.26	284.498	284.027	280.266	276.543	279.173	280.953	277.443	280.487	279.924	283.763	283.579	275.86	284.111	282.603	277.805	282.347	287.473	281.489	276.537	277.529	279.924	281.892	282.866	278.895	283.207
11	276.935	272.802	274.696	272.904	274.86	274.529	274.93	271.214	281.123	272.935	275.767	282.939	281.181	275.684	272.033	275.31	270.428	270.71	272.857	274.537	276.488	282.716	282.187	283.073	282.1	280.86	278.07	275.13	278.163	279.967	276.213	274.506	277.683	281.443	281.26	273.857	281.257	277.861	275.567	280.871	281.102	276.391	271.157	271.893	275.543	277.574	277.263	275.009	279.847
12	273.602	270.437	272.676	271.317	271.993	270.814	271.847	268.541	277.32	270.781	272.786	279.76	278.146	272.3	271.578	273.154	270.38	269.634	270.369	271.083	272.737	279.067	278.947	279.044	277.66	277.25	273.273	270.847	275.798	274.837	272.437	271.468	273.969	276.373	276.547	269.056	275.363	273.666	271.15	276.118	278.758	273.46	269.027	269.773	271.206	273.283	274.376	271.287	274.234
1	272.467	262.566	269.471	265.003	268.462	266.664	267.115	261.098	275.65	266.28	267.725	277.324	275.69	268.246	266.541	266.855	264.472	264.034	265.189	267.587	269.873	276.833	276.597	277.505	275.72	275.242	270.843	266.057	274.147	272.588	271.167	268.445	270.234	273.085	273.431	265.34	273.217	272.002	269.731	273.44	275.679	270.96	265.682	265.777	269.192	271.446	272.35	267.094	272.976
2	272.515	266.45	271.646	270.646	269.318	268.54	268.202	265.258	275.308	268.525	268.833	277.136	276.233	270.179	266.488	269.907	263.27	261.564	266.288	267.362	269.877	276.932	276.947	277.75	276.967	276.357	272.267	268.379	274.122	273.743	271.104	269.254	271.526	274.291	274.488	265.039	274.404	273.802	271.236	275.113	277.072	271.781	265.757	267.681	270.765	273.918	273.35	269.143	274.293
3	275.79	272.938	275.726	274.143	273.711	274.102	274.35	271.502	278.75	273.17	273.853	280.178	279.012	274.904	272.662	274.807	271.864	270.215	271.682	273.18	274.578	279.232	279.257	280.327	279.422	279.363	276.982	275.466	279.918	279.393	277.16	274.757	276.173	279.273	279.605	270.021	279.503	278.623	275.211	279.693	279.061	275.247	271.698	272.55	275.478	277.947	276.866	274.091	279.1
4	281.612	278.116	281.56	278.697	278.033	278.88	279.027	275.898	283.119	277.397	278.75	284.435	283.5	280.157	278.295	278.757	276.197	275.293	276.416	277.57	279.513	283.002	283.929	284.783	284.45	282.67	283.103	281.029	285.477	285.398	282.867	279.177	280.593	284.029	284.28	275.8	285.881	283.53	281.64	286.236	282.85	279.363	276.457	276.923	279.288	283.227	279.983	277.75	283.573
5	285.327	281.589	285.224	282.285	281.433	283.934	283.653	278.829	287.103	281.247	283.766	288.633	287.578	283.611	282.253	283.877	279.389	279.05	279.524	281.613	282.573	287.698	288.42	288.534	288.611	286.627	286.592	284.079	288.505	289.785	286.121	282.434	284.566	290.59	290.382	281.647	291.669	289.098	285.834	290.763	286.763	281.056	279.276	279.589	284.198	288.831	282.182	282.653	290.198
6	291.681	284.76	290.778	285.43	285.143	288.4	287.523	282.283	292.69	284.57	287.75	295.163	293.823	288.803	284.817	286.15	281.603	281.8	283.063	286.33	287.443	293.567	293.56	294.63	293.967	293.1	292.41	288.37	293.663	295.83	291.28	285.777	289.97	295.597	296.047	285.303	296.757	294.117	291.27	295.973	291.683	285.443	282.283	282.113	288.253	293.16	285.61	285.347	294.033
7	293.811	288.753	295.273	289.105	287.963	291.869	290.737	284.476	294.534	289.344	291.902	296.124	294.98	291.453	288.963	289.522	286.582	286.324	287.273	288.566	290.523	295.324	295.356	295.766	295.431	296.395	294.711	290.395	296.07	297.179	293.534	291.866	291.153	297.215	296.682	288.256	299.207	296.995	294.044	297.366	295.007	289.769	287.924	285.937	292.618	296.066	289.698	289.356	297.424
8	292.995	288.553	293.55	288.002	287.703	290.83	289.647	285.395	293.734	288.27	290.843	294.916	294.122	289.977	288.834	289.71	286.447	286.427	286.737	287.998	290.076	294.598	294.682	295.105	294.763	295.193	292.724	288.763	292.695	295.537	290.508	291.002	290.808	296.031	295.963	287.702	298.053	294.95	289.892	293.889	293.726	289.266	286.908	285.411	291.585	295.253	289.305	289.453	296.46
9	289.553	284.077	289.143	283.423	284.561	287.284	286.477	281.55	290.891	283.45	287.013	292.779	291.78	286.05	283.677	284.703	279.897	279.923	281.837	283.77	285.797	292.736	292.31	292.37	292.15	291.987	288.91	284.85	287.721	290.69	285.917	282.917	287.484	292.5	293.247	284.897	294.31	289.89	286.627	290.567	290.445	283.193	279.85	279.437	285.45	288.257	284.437	284.174	290.5
10	284.236	279.583	283.563	279.976	280.598	282.292	282.089	279.206	287.695	279.571	282.723	289.357	287.703	279.957	281.01	281.29	278.243	277.098	278.357	279.371	281.74	288.895	288.418	288.256	287.56	287.23	283.83	279.492	282.553	284.763	280.25	280.18	283.447	287.16	288.218	279.618	288.144	284.585	279.46	285.202	287.637	281.233	276.463	276.19	280.25	282.267	281.708	280.705	284.74
11	277.632	272.278	274.243	272.817	274.512	274.279	274.677	272.846	280.989	272.503	274.937	283.176	281.769	276.496	273.057	275.578	270.972	271.923	273.883	274.423	276.093	283.088	282.81	283.383	282.113	282.44	277.86	276.337	280.75	280.607	277.877	273.881	278.321	281.287	282.183	273.877	280.903	277.929	275.477	280.977	279.418	274.993	270.287	272.695	274.504	276.374	276.12	275.743	278.74
12	274.467	270.285	271.396	269.515	271.85	270.3	271.182	266.865	278.319	268.953	272.571	280.614	278.905	272.979	268.402	272.043	266.658	266.592	269.35	269.897	271.77	280.047	279.54	280.35	278.329	278.291	274.253	272.564	278.731	276.16	274.103	268.982	273.782	276.147	276.763	269.153	275.911	274.063	272.502	276.944	276.388	271.395	267.653	268.328	270.662	272.305	273.234	271.022	274.711
1	269.262	261.008	259.758	257.925	263.424	259.985	261.663	254.504	273.88	261.371	263.779	274.798	272.393	265.454	258.062	262.212	254.282	256.979	259.376	262.314	263.213	275.302	275.389	275.208	274.377	274.247	268.073	263.791	271.521	268.657	267.024	259.734	265.446	270.324	270.14	262.079	270.073	269.067	264.456	270.718	272.126	262.782	258.324	259.198	256.592	268.093	269.24	260.718	270.185
2	270.357	262.3	265.409	262.812	263.579	262.29	262.657	248.997	273.55	260.606	262.42	275.042	273.423	264.45	258.107	258.845	249.15	255.286	254.85	262.357	261.671	274.404	274.746	274.993	273.276	273.386	269.036	263.461	271.504	268.946	267.413	257.398	263.786	269.9	270.6	262.891	271.007	268.526	263.746	270.164	274.267	262.732	252.329	253.205	254.25	268.85	270.021	261.433	270.746
3	276.798	274.53	277.069	276.021	274.274	274.884	274.679	270.805	280.143	273.747	274.953	281.043	279.809	274.924	274.411	275.103	272.588	271.647	272.027	273.247	274.416	279.857	279.909	281.182	279.94	280.256	277.163	274.863	279.311	278.927	276.72	274.361	276.284	278.937	279.744	270.65	279.769	278.873	275.273	279.505	281.053	275.54	270.87	271.926	272.706	278.234	276.479	272.05	279.493
4	280.757	280.213	284.071	280.647	279.18	281.791	281.447	274.475	283.481	279.84	281.697	285.429	284.17	279.905	279.904	280.403	275.297	275.819	276.343	278.719	280.523	283.707	284.27	285.35	284.323	283.713	282.75	279.421	282.53	285.095	281.237	278.964	282.933	285.843	286.567	276.879	286.773	284.487	280.54	284.717	285.033	279.643	275.67	276.923	279.8	282.805	279.323	277.871	284.69
5	285.321	282.64	287.285	283.195	281.121	284.766	284.337	278.431	287.65	282.14	284.337	289.447	288.621	282.537	282.234	282.86	277.95	278.892	278.956	281.827	283.502	288.263	288.557	289.427	289.111	287.679	285.589	282.15	287.26	288.627	284.485	281.879	284.895	289.989	290.185	280.327	290.392	287.895	283.698	287.969	287.867	281.844	278.679	279.395	283.747	287.519	281.918	281.373	288.427
6	290.183	287.07	293.09	286.61	285.62	290.363	289.137	281.647	291.647	285.61	289.026	294.084	292.857	289.509	284.067	286.143	279.597	281.623	282.65	286.547	287.373	292.753	292.71	294.213	293.498	293.247	293.06	288.29	292.87	296.153	291.537	284.547	289.14	296.35	295.997	286.703	297.827	294.31	290.74	295.407	289.917	284.583	282.333	282.603	288.567	292.67	285.743	285.37	295.087
7	294.811	292.224	298.124	291.518	290.618	295.244	293.053	285.466	295.231	290.324	293.803	297.497	295.902	292.127	290.069	290.853	287.376	288.602	287.808	289.434	291.463	296.231	295.618	296.94	296.063	297.215	295.727	291.105	296.634	298.627	294.808	291.069	292.566	299.215	298.985	290.005	300.447	297.26	294.602	297.273	293.88	290.763	286.453	285.956	292.392	296.605	291.924	290.221	297.715
8	293.3	291.031	296.518	289.189	289.298	293.563	291.563	285.266	295.053	288.66	293.092	297.112	295.647	290.615	287.266	289.137	284.583	286.047	287.602	289.534	291.644	296.366	295.779	296.763	296.431	297.353	293.611	288.305	293.211	295.392	291.189	288.473	293.295	297.808	298.476	288.76	298.247	295.215	290.266	293.879	292.715	288.582	285.915	285.26	292.005	294.163	289.24	290.195	295.973
9	288.93	285.537	289.457	283.85	284.253	287.077	286.87	280.367	291.236	283.25	286.677	293.133	291.564	285.757	283.8	284.797	279.457	279.543	281.197	283.53	286.22	292.9	292.107	293	292.44	292.664	289.2	284.45	287.51	290.5	285.47	281.917	288.103	292.317	293.163	284.24	293.917	288.887	285.813	290.65	289.627	283.713	278.747	279.863	285.383	287.86	284.87	284.063	290.217
10	284.405	280.57	283.58	280.363	281.083	282.566	282.676	278.929	287.387	280.443	282.995	289.364	288.263	281.447	282.553	282.703	277.778	277.653	278.879	280.011	282.602	289.573	288.805	289.931	288.631	287.892	284.834	280.615	284.602	286.453	282.027	278.934	284.666	288.279	288.924	280.515	289.273	284.685	281.398	286.45	287.437	280.802	275.544	276.898	280.489	283.015	281.008	279.737	285.463
11	279.188	275.146	277.435	274.982	276.357	277.074	276.583	274.78	283.271	275.747	277.067	285.012	282.869	274.69	277.202	277.95	275.476	274.143	274.803	276.163	277.043	283.784	282.81	283.453	282.087	281.24	277.274	274.198	278.497	278.693	275.46	275.654	278.784	280.93	282.23	273.373	280.57	278.523	274.753	280.1	282.257	276.511	272.11	274.469	275.943	277.35	276.837	275.27	279.62
12	273.946	270.05	270.891	270.107	271.219	271.471	271.531	268.108	277.93	269.495	272.64	280.122	278.381	273.709	271.581	272.307	269.017	268.55	269.898	271.657	272.697	280.124	279.877	280.718	278.89	278.916	274.35	273.826	278.237	276.789	274.654	270.737	274.537	276.876	277.708	269.227	276.421	274.703	272.85	276.43	276.606	272.508	268.569	269.978	271.846	274.478	273.182	268.64	275.657
1	270.267	260.174	262.58	259.917	264.362	265.654	265.492	256.222	273.814	264.879	267.2	275.838	273.813	269.543	264.443	268.009	263.15	261.19	262.263	265.12	267.171	275.815	275.773	276.608	274.621	274.884	270.421	267.874	273.644	273.083	270.33	267.146	268.462	272.203	272.292	263.885	272.329	271.743	269.963	273.483	274.666	267.711	259.898	260.654	266.78	271.297	271.705	265.529	271.737
2	273.846	264.086	269.279	266.42	267.458	268.892	268.671	263.755	276.058	268.767	269.017	277.612	276.337	270.52	267.732	269.993	265.166	262.971	265.65	266.22	268.918	276.914	277.021	277.818	276.198	276.5	271.721	270.014	275.671	274.398	272.609	268.802	270.337	273.35	273.786	265.204	274.039	273.609	270.946	275.036	275.498	270.375	262.107	263.302	268.75	273.173	272.15	266.836	274.108
3	275.933	272.011	275.068	271.957	271.788	272.65	272.613	269.502	278.476	272.163	273.44	280.046	278.937	273.453	272.987	272.864	270.327	269.795	270.415	272.08	273.35	278.503	279.027	280.292	278.673	278.592	276.031	273.524	278.627	278.26	275.277	271.957	274.982	278.553	279.311	269.49	279.177	277.569	274.121	278.982	278.798	274.202	270.105	271.214	272.713	277.09	275.434	272.467	278.897
4	280.86	277.736	281.196	278.09	276.371	278.778	278.093	273.974	282.539	277.17	278.081	284.126	282.797	278.743	276.293	278.017	274.519	273.957	275.26	277.203	278.093	282.8	283.21	284.863	283.7	283.367	281.27	279.412	284.237	284.44	282.07	276.195	280.24	283.737	284.373	274.817	284.89	283.123	280.627	285.32	282.26	277.083	274.043	276.117	278.15	282.297	277.81	277.322	283.763
5	285.115	281.533	285.795	282.41	280.405	283.584	282.882	277.012	286.503	280.91	283.357	288.209	286.753	284.608	280.777	281.457	276.367	277.789	279.153	281.25	282.285	286.77	287.108	288.763	287.698	287.374	287.931	284.331	289.505	291.137	287.144	280.508	284.569	291.198	291.285	282.263	292.879	289.744	287.376	291.479	286.763	281.495	278.615	279.595	284.102	288.282	283.131	282.898	289.444
6	291.093	286.327	292.447	286.937	285.65	289.598	288.61	282.147	291.653	285.207	288.917	293.96	292.807	289.54	285.57	286.517	280.533	281.263	283.197	285.893	288.06	292.733	292.717	294.163	292.93	293.243	293.027	288.797	294.93	296.49	292.816	284.087	290.08	296.6	296.13	287.29	298.097	294.737	291.62	296.37	290.63	285.097	281.523	283.103	288.6	293.05	286.623	286.05	294.333
7	293.531	291.269	296.608	290.15	288.253	293.86	291.702	284.198	294.003	289.453	293.789	296.853	294.937	291.411	290.04	290.389	287.569	288.092	287.656	288.966	291.873	295.844	295.185	296.208	295.367	296.311	294.469	289.963	295.027	297.108	293.198	291.008	292.698	298.263	298.047	289.069	299.273	297.673	292.895	295.953	295.211	291.911	288.318	288.092	292.682	296.415	292.731	290.544	297.182
8	293.408	289.556	295.047	288.505	287.91	291.667	289.995	283.943	293.77	287.608	291.537	295.005	293.51	291.103	287.402	288.034	283.518	284.64	285.995	287.276	289.566	294.34	294.144	295.221	294.498	296.25	294.077	289.692	294.476	297.092	292.133	287.076	291.095	297.811	297.189	289.153	300.027	296.617	290.995	295.073	291.721	288.066	285.898	285.763	292.053	294.931	288.408	289.744	296.763
9	290.46	286.003	290.627	283.957	284.447	288.157	287.34	281.427	291.617	283.057	287.77	293.597	291.84	287.173	283.3	284.417	278.317	279.257	281.95	284.657	287.033	293.313	292.873	293.773	292.767	293.857	291.46	285.697	288.507	291.933	286.537	280.717	289.019	295.953	295.477	286.633	296.697	292.303	285.427	290.613	287.837	283.667	279.507	280.203	286.7	287.723	284.463	285.397	291.047
10	283.674	279.234	282.715	278.621	279.613	280.953	280.831	276.804	286.382	279.019	281.576	288.34	286.717	279.621	279.977	280.518	276.163	275.047	277.363	278.615	280.911	288.221	287.203	288.163	286.55	285.876	283.356	278.976	281.66	284.215	279.791	278.382	283.127	286.621	287.111	278.482	287.285	284.653	279.54	284.898	285.473	280.331	275.485	277.04	280.279	283.079	281.789	280.385	285.327
11	279.875	275.44	277.272	274.405	276.92	276.797	277.517	273.05	283.321	274.863	277.717	285.726	283.371	275.4	275.426	276.21	272.729	272.57	274.277	275.81	277.273	284.388	283.11	284.137	281.864	282.605	278.72	276.057	279.56	280.59	277.353	273.56	279.753	282.71	283.463	275.213	282.343	278.63	275.85	281.467	281.013	275.933	271.07	273.605	275.757	276.49	276.897	276.423	279.85
12	275.047	268.643	272.002	269.024	269.921	270.861	270.824	266.354	278.238	269.51	273.028	280.502	278.581	268.568	270.135	270.217	265.027	265.492	267.885	269.797	270.584	280.024	278.917	279.115	277.103	276.395	272.363	268.603	272.417	273.856	270.35	267.616	272.36	276.127	276.305	269.688	275.144	273.043	269.085	275.22	276.55	271.031	264.953	266.904	269.364	271.197	272.369	271.621	274.096
1	271.636	264.213	267.669	266.45	266.38	267.446	267.389	259.262	275.55	265.446	267.941	277.981	275.891	268.704	264.767	267.392	259.518	262.337	263.311	265.886	268.473	277.273	276.897	278.076	276.395	276.42	271.74	267.631	273.492	272.142	271.104	267.817	271.136	273.515	274.018	266.034	273.898	272.314	267.995	273.83	275.474	271.54	264.534	266.94	268.791	271.519	273.098	269.116	272.736
2	271.394	265.242	268.435	266.358	266.758	267.602	267.721	264.55	275.5	267.073	267.883	276.579	274.658	269.492	265.902	268.811	263.114	262.586	265.007	266.412	269.38	276.319	276.432	277.486	275.82	275.807	271.057	269.886	275.221	274.002	271.542	268.392	270.275	273.646	273.636	264.371	273.507	272.065	270.314	274.081	274.276	270.589	263.464	264.786	267.23	271.591	273.036	266.686	273.061
3	276.281	272.693	276.313	273.224	271.815	274.709	274.202	271.113	278.565	273.539	274.993	279.838	279.361	274.78	273.75	274.864	271.95	271.711	272.008	272.711	274.274	279.167	279.727	280.344	279.027	279.144	276.556	275.019	279.398	278.709	276.721	274.543	275.592	278.861	278.631	270.471	279.69	278.711	275.479	278.74	279.983	275.831	272.444	272.702	274.982	278.195	277.227	274.021	278.979
4	282.037	279.784	283.437	280.122	278.257	280.813	280.53	275.746	283.619	278.44	280.419	284.55	284.35	280.647	278.274	279.95	275.833	276.24	277.49	279.22	280.36	283.505	284.091	285.177	284.243	283.637	283.11	280.73	285.533	285.693	282.895	278.502	282.02	286.097	286.003	276.523	286.637	284.49	280.99	285.35	283.45	279.707	276.343	277.598	280.233	283.387	280.17	278.24	284.517
5	285.202	281.243	286.289	281.911	280.624	283.227	282.427	278.609	286.992	280.527	282.537	288.64	287.779	282.473	281.026	282.06	277.037	277.34	278.979	281.195	282.192	287.003	287.457	288.924	288.036	287.608	285.166	282.363	287.998	288.447	285.077	280.883	284.253	289.005	288.715	279.247	289.215	288.389	284.615	289.485	286.663	282.067	278.198	280.208	283.376	287.397	283.034	280.885	288.215
6	289.73	286.333	292.187	286.63	284.863	289.833	288.45	281.071	291.303	285.577	289.33	294.302	292.463	287.783	285.657	287.083	281.863	282.65	283.703	285.493	286.907	292.037	292.116	293.54	292.083	292.027	290.58	286.977	293.05	294.657	290.377	285.917	288.317	294.407	294.223	284.82	296.3	293.417	290.413	294.187	292.433	287.603	283.573	284.29	288.288	292.523	288.839	286.163	293.5
7	293.363	290.179	296.969	289.831	288.037	293.24	291.633	284.885	294.008	289.595	293.637	296.59	294.947	290.837	289.956	290.737	286.04	286.644	287.569	288.989	290.834	295.353	294.615	295.879	294.885	296.321	294.215	289.56	295.363	296.973	292.64	289.976	292.389	298.534	297.989	288.844	299.421	297.279	292.466	295.885	293.924	289.998	286.827	286.769	292.553	295.537	289.86	290.834	296.947
8	293.9	291.224	296.482	289.537	288.527	293.882	291.557	283.582	294.002	289.869	293.492	296.779	294.727	289.976	289.692	290.492	286.621	287.163	287.056	287.77	289.521	295.353	295.405	296.447	295.747	296.453	293.55	288.163	292.266	295.26	290.237	289.453	291.692	297.521	297.589	288.795	298.505	295.234	289.808	293.256	293.363	290.305	285.131	286.085	290.634	292.031	290.079	290.212	294.569
9	289.757	285.69	290.33	283.197	283.46	287.783	286.861	279.988	290.878	283.657	287.343	292.764	291.067	286.213	284.863	285.703	280.123	280.29	281.667	283.033	285.593	292.443	292.336	292.817	291.957	292.403	289.237	285.117	289.717	291.27	287.163	282.823	287.663	293.098	293.177	284.853	293.963	289.877	285.47	289.58	289.14	284.843	279.81	281.53	285.817	287.953	285.903	285.823	290.433
10	286.453	281.523	285.177	280.669	281.437	283.318	282.505	278.368	288.521	280.479	282.624	290.073	288.111	280.005	280.95	281.329	278.063	277.992	279.221	280.085	281.576	288.885	288.64	289.744	288.231	288.082	283.44	279.043	282.453	284.585	280.963	280.618	283.86	287.956	288.46	278.692	287.198	284.744	279.331	284.617	286.985	281.866	276.07	277.46	280.215	283.005	282.05	279.834	285.085
11	279.15	274.414	276.654	273.629	273.846	275.898	276.28	273.779	282.693	274.357	276.41	284.616	282.882	274.667	276.257	276.493	271.804	271.833	273.157	274.273	275.97	283.987	283.563	283.41	281.893	281.513	277.623	274.683	277.93	279.207	275.943	274.039	278.117	281.357	281.733	273.2	281.063	278.377	274.437	279.617	280.646	275.812	271.077	272.135	274.712	275.98	276.143	275.283	279.1
12	273.554	266.746	271.792	268.942	269.833	270.02	269.521	264.826	276.961	267.633	269.293	280.062	277.592	271.732	268.159	271.211	266.743	263.908	264.785	266.418	269.534	278.134	278.047	278.427	276.437	276.236	272.292	271.171	276.031	275.184	273.243	268.925	271.05	275.105	275.063	267.08	274.466	272.037	272.302	276.376	277.227	272.589	265.311	266.442	267.75	271.618	274.157	268.869	273.321
1	270.113	259.357	265.523	262.894	265.446	266.008	264.924	260.885	273.638	262.05	264.827	275.598	273.342	268.026	262.086	265.281	258.676	258.503	259.718	262.771	263.57	274.889	275.305	275.995	274.007	274.05	268.685	267.876	274.189	271.642	269.194	262.385	266.506	271.111	271.55	262.589	270.817	269.157	268.415	271.95	272.933	266.592	256.524	256.045	259.817	268.502	269.924	261	269.892
2	271.336	262.402	268.002	266.508	267.177	268.347	267.84	265.846	274.454	265.58	267.565	276.608	274.305	270.235	265.323	268.68	263.867	262.582	263.874	265.233	267.767	275.464	276.26	277.071	275.168	275.407	271.44	269.669	275.957	274.378	272.409	266.63	271.11	273.593	273.819	262.954	272.807	272.004	270.157	274.957	275.021	270.184	260.398	262.186	264.63	271.384	271.116	263.793	272.543
3	275.433	268.528	273.285	270.189	269.973	271.05	270.63	268.336	277.357	269.234	269.896	278.471	276.778	271.336	264.465	269.586	263.418	262.647	266.524	268.704	270.833	277.46	278.103	278.892	277.093	276.889	273.318	271.092	276.55	275.24	273.263	269.479	272.697	275.202	275.492	264.62	275.143	274.688	271.498	275.811	276.957	271.324	265.111	265.992	268.002	274.043	273.203	267.757	275.537
4	280.587	276.667	279.467	276.637	276.05	278.047	277.63	274.129	281.946	276.729	277.66	283.102	281.987	278.863	276.491	277.764	274.523	274.083	274.763	276.722	277.74	281.983	282.633	283.83	282.891	282.53	280.857	278.381	284.47	283.45	281.339	276.74	279.303	283.537	283.37	273.429	283.783	282.847	279.433	283.693	282.207	278.03	274.73	276.683	278.15	282.49	279.243	275.998	283.107
5	284.097	280.027	284.412	281.524	279.333	281.731	280.911	277.446	285.437	280.46	281.464	286.776	285.526	281.367	280.678	281.502	279.179	278.927	278.711	279.814	281.08	285.37	286.253	287.66	286.907	286.118	283.324	281.46	286.823	286.192	283.987	281.237	282.729	286.498	286.473	276.773	287.376	286.59	282.197	286.269	286.35	281.863	278.892	279.183	281.637	286.197	282.576	280.731	286.181
6	290.643	284.38	289.509	284.807	284.127	287.78	287.13	282.173	291.7	285.473	287.1	294.079	292.277	288.083	284.31	285.13	281.25	281.837	282.987	284.893	286.663	292.13	292.698	294.147	293.078	293.064	290.953	287.763	293.217	294.603	290.58	284.677	287.817	294.337	293.917	284.29	295.598	293.15	289.79	294.013	290.833	285.413	282.307	282.798	287.85	292.27	285.87	284.193	293.147
7	293.333	288.85	294.573	288.163	288.169	292.344	290.705	284.37	293.726	288.308	291.276	295.99	294.202	290.75	287.137	288.195	282.815	284.85	287.134	288.873	290.695	294.015	294.677	296.234	295.108	295.843	294.724	289.615	294.531	297.121	292.053	288.24	292.273	299.289	298.505	289.166	300.344	298.189	292.221	295.018	292.431	289.302	286.344	287.26	292.408	295.276	289.905	289.86	297.517
8	291.873	288.133	292.937	287.298	285.802	290.411	288.802	282.405	292.037	287.718	290.192	293.989	292.302	287.537	288.124	288.085	284.576	284.663	285.476	286.408	287.876	293.095	293.363	294.002	293.005	293.498	290.64	286.905	292.35	293.937	289.84	290.227	289.663	295.779	295.208	286.002	296.389	293.989	289.563	291.669	294.285	289.631	285.873	284.995	290.489	292.73	290.208	289.505	294.477
9	288.811	283.819	288.623	282.15	283.24	287.23	285.79	281.14	290.65	282.93	286.497	292.171	290.497	283.67	283.283	283.603	278.907	279.26	280.51	281.723	283.583	291.488	291.32	291.767	290.573	290.798	287.22	283.063	287.123	289.337	284.897	281.793	286.323	291.83	291.89	282.403	291.503	288.23	284.853	287.707	289.823	284.36	277.957	279.71	284.283	285.05	285.357	283.91	287.994
10	282.929	280.471	280.98	278.703	279.5	280.876	280.418	275.2	285.753	278.189	280.798	287.85	286.002	277.823	279.37	279.782	274.45	274.26	276.576	278.031	279.74	286.285	285.969	286.953	285.302	284.802	281.86	278.215	281.795	283.26	279.06	276.485	282.898	286.908	286.885	277.863	286.25	282.473	278.25	282.64	283.976	278.111	273.634	274.911	278.956	281.356	278.531	277.718	283.186
11	277.329	272.522	275.398	273.15	275.539	275.62	275.373	272.543	281.769	273.632	276.017	283.806	281.36	275.311	275.083	275.187	270.903	271.72	273.713	274.693	275.971	282.782	282.571	283.11	281.107	281.374	278.263	275.813	279.67	280.39	276.957	273.017	278.627	282.193	282.143	273.76	281.147	278.233	275.623	280.737	280.754	275.883	270.903	272.619	274.51	276.264	276.723	275.123	278.719
12	273.587	267.402	270.767	269.382	269.457	271.298	270.789	267.054	277.984	269.064	270.783	280.817	278.658	272.282	269.171	271.712	269.511	267.066	269.473	269.757	271.909	279.32	278.754	279.902	278.053	277.853	273.324	272.321	277.35	276.58	274.257	271.371	273.65	276.224	276.047	267.454	274.998	273.888	273.498	276.174	276.279	273.173	268.956	268.967	270.52	272.293	274.189	270.557	274.275
1	271.393	262.654	262.485	261.962	263.959	265.018	265.429	259.887	274.35	263.692	267.35	276.329	274.431	266.65	266.18	267.565	264.953	261.908	264.879	265.765	266.354	275.736	275.684	277.237	275.388	275.139	269.321	266.922	274.018	271.279	269.796	266.662	268.306	272.015	271.853	263.373	271.557	269.95	266.602	271.476	273.58	269.344	261.427	264.23	260.65	269.222	271.334	264.425	271.661
2	271.655	261.488	268.08	264.2	264.213	268.371	268.781	263.204	274.475	265.05	268.666	276.018	273.967	270.383	266.15	268.828	265.893	264.325	267.604	267.663	269.526	275.673	275.766	277.186	275.388	275.608	272.179	270.367	274.986	274.093	272.208	268.814	271.462	275.165	275.136	265.025	275.125	274.028	272.907	275.496	274.283	271.136	265.171	267.67	267.25	273.102	273.571	267.846	274.736
3	274.82	269.03	272.294	271.104	270.221	271.621	271.685	268.876	277.489	270.527	271.671	279.417	277.644	272.58	271.778	272.156	269.692	268.524	269.147	271.557	272.529	278.78	279.113	279.689	277.879	277.747	275.331	273.002	278.653	276.68	275.26	271.514	274.782	278.054	277.898	267.32	277.973	277.073	273.798	277.63	277.592	273.547	269.976	271.443	273.36	276.07	275.737	272.417	277.473
4	279.798	277.543	280.426	277.612	277.298	278.553	278.433	274.995	282.254	277.347	278.167	283.669	282.478	279.664	277.793	279.209	276.043	274.957	276.283	278.23	278.727	282.836	283.7	284.927	283.697	283.55	282.65	280.229	284.197	284.853	282.231	277.67	281.057	285.126	285.24	275.568	285.977	283.974	280.45	285.57	283.06	278.55	275.27	277.397	279.347	283.513	279.537	277.471	284.667
5	285.47	281.885	285.156	282.173	281.26	283.202	281.97	278.998	287.771	281.433	282.96	289.48	288.122	284.25	282.55	282.73	279.06	279.492	280.124	281.74	282.887	288.534	288.695	289.776	288.82	287.9	286.64	284.35	288.608	289.234	286.287	281.46	284.937	289.456	289.692	279.866	290.476	288.482	285.024	289.782	287.685	281.882	279.666	280.279	283.118	287.634	282.637	281.802	287.927
6	289.853	285.378	290.417	285.523	284.397	288.08	287.305	281.717	290.857	284.73	287.5	292.957	291.302	287.363	285.536	285.73	280.29	281.383	282.557	285.497	286.627	292.02	291.798	293.65	292.326	292.34	291.083	287.317	293.357	294.547	290.403	284.643	289.322	295.183	294.91	284.99	295.65	293.647	289.87	294.49	290.8	285.11	281.857	283.07	287.017	291.913	284.63	284.877	293.41
7	292.46	289.731	295.266	288.773	287.787	292.537	290.705	283.347	293.111	289.044	292.176	295.429	293.603	290.55	289.64	289.06	283.905	285.411	286.885	288.605	290.047	294.443	294.076	295.505	294.492	295.782	293.563	289.215	295.789	297.105	292.773	290.847	291.456	297.827	297.163	288.037	298.595	296.115	293.247	296.647	294.431	290.634	286.337	286.776	291.418	294.982	290.163	289.64	296.266
8	292.866	289.444	295.079	288.392	287.337	292.011	288.802	283.102	293.41	288.279	291.324	296.198	294.14	289.079	288.602	288.627	284.647	285.182	286.085	288.073	290.079	295.74	294.956	295.979	295.279	295.85	292.537	287.473	292.815	294.844	290.027	289.756	291.55	297.844	297.215	287.85	297.344	295.373	289.666	292.956	293.153	290.231	285.511	285.673	290.989	293.847	289.292	289.298	295.95
9	289.143	285.411	289.06	283.197	283.997	288.243	285.79	280.853	290.073	283.56	287.507	292.653	291.333	286.543	285.04	284.909	280.163	280.843	282.733	284.383	286.67	292.865	292.357	293.427	292.486	292.537	290.037	285.437	288.953	292.157	287.057	282.123	288.964	294.663	294.37	285.73	294.973	291.567	286.467	290.623	288.65	284.9	280.577	281.043	286.733	288.66	285.437	285.577	291.063
10	281.757	278.574	280.973	277.108	277.456	281.056	280.418	274.837	285.489	278.653	281.789	287.407	285.092	277.347	279.521	279.203	275.95	276.163	276.644	277.853	279.744	287.209	285.566	286.305	285.047	284.643	280.992	277.15	280.618	282.369	278.598	280.244	281.571	286.373	286.205	277.192	285.579	282.895	276.924	282.382	287.247	280.818	275.305	275.827	279.408	281.076	281.382	279.537	283.189
11	274.941	269.385	274.041	272.613	269.814	273.663	275.373	267.027	277.65	273.765	274.738	280.889	279.187	274.521	274.696	275.424	273.39	271.263	272.623	273.061	274.154	281.361	280.631	281.397	280.039	279.509	275.683	273.35	276.693	277.822	274.991	274.434	274.854	278.846	278.71	271.517	278.543	276.322	274.25	278.888	280.736	275.93	271.757	273.035	274.436	275.713	277.477	274.583	277.483
12	272.996	263.202	270.92	268.194	270.434	271.35	270.789	262.238	275.371	269.765	271.742	278.102	276.467	271.46	269.863	271.217	270.563	269.705	269.015	270.78	272.435	278.046	277.621	279.589	277.119	277.307	273.563	271.437	274.544	274.975	272.967	271.558	274.206	276.989	276.937	270.524	275.623	273.83	271.295	275.477	278.139	272.985	269.079	270.165	271.19	273.177	274.279	272.067	274.363
1	273.668	265.002	270.865	270.342	270.765	270.185	265.429	264.715	275.928	268.645	271.012	278.623	276.726	270.23	270.636	271.926	270.473	268.156	268.008	269.319	270.919	278.17	277.473	278.569	276.461	276.726	272.408	270.171	275.15	273.694	271.622	270.923	272.974	275.54	275.795	267.863	274.787	273.002	270.227	274.556	278.364	273.076	268.724	269.383	271.27	272.783	273.956	269.581	274.524
2	270.617	264.274	269.979	268.62	268.423	270.2	268.781	264.818	273.724	269.239	270.602	276.092	275.425	269.3	270.817	271.758	269.7	268.05	268.893	269.696	270.58	276.188	276.01	276.686	275.15	274.931	271.014	268.888	272.946	272.922	270.754	270.913	271.541	275.304	274.782	265.538	274.102	272.369	269.279	273.562	276.542	271.779	268.086	268.975	270.59	273.671	272.186	269.68	274.03
3	276.52	273.372	275.443	274.198	273.887	274.992	271.685	270.392	278.117	273.893	275.546	279.629	278.936	275.243	274.972	275.46	273.176	272.06	273.131	273.847	275.192	279.187	279.35	280.379	279.147	279.136	277.973	275.295	280.118	279.94	277.706	274.479	277.091	281.273	280.76	271.666	280.869	278.457	276.489	281.66	279.757	275.127	271.408	272.357	274.569	279.082	275.285	272.89	279.737
4	282.286	280.375	282.557	280.783	278.864	281.46	278.433	275.961	283.614	279.229	280.936	284.698	284.147	279.13	279.246	279.677	276.823	276.603	277.657	278.96	279.913	284.898	284.727	285.637	284.65	283.833	283.17	278.937	282.73	284.637	280.933	279.63	282.612	286.7	286.097	277.087	286.52	284.477	280.5	285.337	285.237	280.113	276.503	277.157	280.45	283.6	280.563	278.61	285.16
5	286.963	282.653	286.344	282.931	281.912	283.944	281.97	278.802	288.017	281.187	283.343	289.923	288.907	283.433	282.357	282.26	278.469	279.376	279.673	281.879	282.956	288.543	288.819	290.427	289.466	288.173	287.489	283.937	288.776	291.134	287.25	282.163	284.898	289.879	289.537	280.32	291.024	288.437	285.853	290.118	287.756	282.124	279.621	279.89	283.956	288.711	282.956	281.378	289.263
6	288.89	285.905	290.995	286.295	284.764	288.8	287.305	280.52	290.329	285.957	288.233	292.21	291.057	287.267	286.384	286.503	280.843	282.137	283.23	284.797	286.773	291.528	291.391	292.867	291.633	291.95	290.99	287.33	293.867	295.87	291.777	285.557	287.69	294.517	293.5	285.55	296.563	293.207	290.483	295.283	291.283	286.59	283.103	282.83	288.083	292.25	286.383	285.077	293.827
7	292.576	289.618	294.895	289.134	287.431	291.789	290.705	282.298	292.518	289.46	291.234	295.387	293.217	290.39	289.331	289.479	285.356	286.518	285.956	287.802	289.169	294.179	293.66	294.953	293.689	295.389	293.956	289.497	295.202	297.818	293.46	291.766	290.06	298.134	296.831	289.366	300.102	297.45	292.231	296.427	294.466	291.008	289.111	287.098	292.763	296.034	291.35	290.419	297.618
8	293.634	290.297	295.456	289.444	288.947	292.479	288.802	284.182	293.75	288.473	292.056	295.87	294.173	291.227	289.021	288.963	284.366	284.86	285.563	287.595	288.669	295.487	295.115	295.747	294.918	296.227	294.466	289.26	295.134	297.318	292.424	288.124	290.427	298.634	297.447	289.527	299.792	296.453	291.65	295.447	292.608	288.766	287.434	285.756	291.892	294.702	289.498	290.389	296.602
9	288.597	284.96	289.567	283.63	282.684	287.343	285.79	277.323	289.93	284.243	287.3	291.998	289.777	282.637	285.343	284.277	281.443	281.077	281.237	282.617	284.287	291.617	290.17	290.727	289.68	290.34	286.543	280.75	284.763	288.007	283.25	286.01	286.99	291.177	290.77	282.488	291.733	288.603	282.32	286.52	293.123	287.4	280.83	280.41	284.75	286.633	288.363	284.663	288.9
10	283.273	280.691	283.413	280.466	279.761	282.721	280.418	276.54	286.15	279.695	282.66	288.511	286.784	278.991	281.118	280.95	277.692	277.647	278.453	279.763	281.127	288.7	287.369	287.863	286.589	286.26	282.544	278.976	282.176	284.063	280.19	281.511	283.33	286.537	286.215	278.153	286.331	284.76	279.182	284.027	289.127	282.337	277.634	277.931	280.731	283.16	284.344	280.156	285.511
11	277.913	274.358	277.562	275.579	276.136	276.577	275.373	273.058	281.912	274.693	277.091	284.221	282.327	277.324	276.573	277.3	274.997	273.79	275.03	275.173	277.316	284.107	283.684	285.16	283.361	283.567	279.51	277.717	281.777	282.243	278.833	276.206	278.796	281.664	281.55	273.843	281.633	279.66	277.63	282.617	282.573	277.863	274.023	274.936	276.836	279.307	279.223	275.865	280.605
12	271.522	263.94	268.208	267.18	267.991	267.811	270.789	265.85	275.343	268.176	269.469	278.321	276.623	270	266.23	269.054	264.731	265.415	267.631	267.98	269.829	278.113	276.967	277.821	276.086	276.326	271.227	269.747	274.363	273.167	271.563	269.031	271.5	273.631	273.573	265.857	272.723	271.669	269.64	273.634	273.886	270.05	266.147	265.288	268.261	271.166	271.634	268.286	272.308
1	273.591	267.805	269.81	269.835	271.627	271.231	267.127	268.184	276.217	269.322	271.986	279.276	277.29	270.904	271.241	271.654	268.976	266.056	268.798	270.223	271.185	278.342	278.175	279.298	277.135	277.679	272.95	270.583	274.718	274.322	272.603	270.471	273.054	275.876	276.26	268.25	274.995	273.06	269.682	274.57	276.229	270.65	267.369	268.29	269.921	271.522	272.26	270.163	274.082
2	275.385	269.697	271.845	269.995	270.538	272.207	269.998	267.646	277.334	270.83	272.014	279.366	278.106	270.704	270.637	271.646	268.979	268.264	269.75	270.974	272.209	278.572	278.135	279.757	277.398	277.623	273.918	270.883	275.371	275.078	272.359	271.996	274.302	277.346	277.371	267.815	276.479	275.109	270.764	275.617	277.261	272.193	269.129	269.19	270.946	273.75	274.293	270.721	276.2
3	276.796	273.568	275.318	273.623	272.918	274.982	272.35	268.995	279.186	273.44	274.836	280.695	279.169	272.853	273.38	274.716	270.002	270.356	271.724	273.389	274.495	280.382	280.426	281.485	279.68	278.867	277.079	273.647	278.053	278.934	275.679	273.683	276.791	280.344	281.034	271.237	280.493	279.066	274.244	278.853	279.153	273.963	270.618	271.534	274.215	277.898	276.221	272.653	279.902
4	282.374	278.287	281.093	279.036	278.254	279.377	278.292	275.303	284.143	277.121	279.122	285.285	284.158	280.129	278.243	278.97	275.657	275.1	277.123	278.25	279.72	284.554	284.8	286.297	285.197	284.505	282.403	280.457	285.583	285.497	282.86	278.617	282.093	285.433	285.677	276.129	285.503	284.183	280.653	285.037	282.433	278.093	276.223	276.867	279.05	283.081	279.69	276.81	285.16
5	286.098	282.943	286.847	283.627	281.482	285.002	283.541	277.317	287.776	282.834	285.069	291.229	288.557	283.369	283.253	283.247	279.292	280.002	279.95	282.156	283.656	289.531	289.331	290.798	289.444	288.608	287.15	283.118	288.676	290.073	285.821	283.156	285.54	290.217	289.982	279.782	291.224	289.318	284.266	288.602	289.497	282.534	279.985	280.105	283.569	288.302	284.563	281.157	289.782
6	290.309	286.343	291.537	286.31	284.53	288.607	287.166	280.763	291.66	285.793	288.005	294.306	291.97	287.673	285.983	286.463	281.417	282.623	282.677	284.697	287.32	292.74	292.417	293.893	292.381	292.813	290.923	286.95	293.4	295.173	290.709	286.557	288.78	294.219	293.31	283.609	295.116	293.483	289.673	293.957	292.077	285.613	282.767	283.077	287.183	292.497	288.137	284.743	293.13
7	294.453	289.885	295.905	289.747	288.544	292.669	291.468	284.124	294.256	288.937	291.802	297.578	294.45	291.937	289.047	289.292	284.453	285.937	286.969	289.615	290.595	295.608	295.085	296.373	295.15	296.369	295.873	291.556	297.163	299.24	294.905	289.779	291.85	299.118	298.279	290.276	301.189	298.047	293.947	297.473	293.402	289.647	288.373	288.118	292.956	296.366	291.911	289.847	298.469
8	294.583	290.85	296.034	289.198	289.02	293.676	290.663	284.521	294.608	288.208	292.724	297.194	294.523	291.234	288.756	289.195	283.808	285.35	286.563	289.563	291.102	296.179	295.64	296.892	295.879	297.185	295.882	289.776	293.834	297.156	292.66	288.315	292.598	299.553	299.466	290.324	300.337	296.898	291.26	294.653	292.982	288.992	286.711	286.802	291.418	294.124	290.924	290.892	296.718
9	289.24	285.831	290.157	284.833	284.157	287.99	287.247	280.45	291.157	284.695	287.397	294.065	291.379	284.943	285.764	285.667	280.813	280.637	281.797	284.08	286.39	293.375	292.2	293.467	292.36	292.647	289.117	284.27	287.937	291.177	286.19	283.623	289.037	293.25	293.517	284.263	293.503	290.497	285.327	289.733	289.757	284.557	280.95	281.777	285.98	288.087	286.457	285.303	291.443
10	283.397	278.323	281.708	277.944	278.463	280.427	281.21	275.296	285.584	277.524	280.24	288.071	285.826	278.508	278.83	278.679	274.298	274.395	276.215	277.969	279.253	287.103	286.037	286.989	285.04	285.066	281.827	277.931	281.698	283.234	279.78	278.431	282.08	286.298	286.227	277.763	286.344	283.077	279.021	283.777	284.344	278.315	274.811	275.195	279.011	281.008	280.402	278.685	284.021
11	277.714	273.493	275.357	273.879	275.15	274.957	275.788	270.486	282.157	273.567	275.098	285.695	281.883	275.007	273.258	274.788	269.91	269.56	270.99	273.51	275.023	283.405	282.15	283.66	281.367	281.688	277.943	275.377	279.78	279.577	276.83	272.971	278.437	282.305	281.71	273.6	281.377	NaN	275.023	280.117	279.077	272.793	268.61	270.45	273.619	275.55	274.53	274.44	278.574
12	272.37	267.855	268.494	267.765	269.288	269.763	273.082	264.343	276.302	268.832	270.688	279.375	277.079	269.796	269.392	270.019	265.066	264.837	266.995	268.177	269.233	277.863	277.29	278.292	276.279	276.453	271.311	269.629	274.821	273.221	271.339	268.129	271.55	274.493	274.324	265.918	273.518	271.361	270.118	273.716	274.87	268.863	264.85	266.357	268.02	269.743	272.027	268.009	272.746
1	271.339	266.55	269.541	268.214	267.312	269.879	268.824	263.994	275.846	267.825	270.204	278.657	276.05	268.181	267.185	269.842	267.35	266.356	266.279	266.798	267.296	277.64	277.288	277.634	275.71	275.437	270.537	266.629	271.382	272.309	269.436	269.934	269.654	273.664	273.237	264.427	273.316	271.216	267.24	271.803	277.365	269.892	262.705	262.366	264.53	270.55	272.798	265.886	271.987
2	272.717	269.215	271.689	271.014	269.942	271.812	271.216	265.758	275.785	270.623	272.524	278.308	276.727	270.35	272.023	272.795	269.805	269.322	269.778	270.208	271.169	277.727	277.88	278.64	276.986	276.914	272.405	269.96	274.102	274.429	271.473	272.341	273.28	276.632	276.336	266.637	276.328	276.074	271.253	275.514	278.165	274.36	270.14	271.15	272.886	274.65	275.667	271.174	276.409
3	275.183	272.95	275.424	274.435	271.759	274.011	273.015	268.903	277.757	273.076	274.15	279.241	277.541	273.957	273.429	274.112	271.815	270.976	271.221	271.55	273.229	279.091	278.781	280.021	278.916	278.75	275.111	273.79	278.853	277.85	276.365	274.293	274.746	277.243	277.44	267.89	277.95	277.911	275.04	278.21	279.477	274.418	271.618	272.706	273.984	277.423	277.234	272.135	278.429
4	279.397	277.405	280.667	278.26	276.223	278.847	278.15	273.336	281.214	276.867	278.729	282.822	281.565	278.788	277.858	278.526	276.473	275.623	276.543	277.404	278.93	282.288	282.729	283.553	282.607	282.79	281.643	278.514	283.407	283.778	280.41	277.843	280.175	283.833	284.13	274.16	284.863	283.316	279.337	284.716	282.763	278.947	276.143	276.771	279.629	282.92	281.15	277.809	283.595
5	287.447	283.998	288.318	285.089	282.84	285.776	285.111	279.769	288.457	282.883	285.105	290.866	288.744	284.444	284.25	284.5	279.127	280.047	282.105	283.434	284.034	289.095	289.608	290.776	289.869	289.692	287.179	284.098	289.34	290.085	286.477	282.573	286.244	290.917	291.015	281.06	291.102	289.976	284.64	289.253	288.927	282.95	280.569	281.337	285.182	288.776	284.989	282.898	290.024
6	289.597	285.418	292.119	286.427	284.478	288.703	287.027	280.223	290.761	285.703	288.09	293.13	291.036	287.983	286.23	286.83	280.53	281.89	283.56	285.523	287.13	292.257	292.495	293.713	292.473	292.963	291.41	287.783	294.477	295.443	291.657	286.25	289.23	295.633	294.937	285.59	296.49	293.833	290.68	295.31	291.827	286.327	283.583	284.457	289.243	293.393	287.91	286.583	294.47
7	293.982	291.137	296.573	290.579	289	294.282	292.231	283.95	294.124	290.337	293.883	297.263	294.356	291.127	291.118	291.276	287.918	287.969	287.924	289.576	290.479	295.137	294.505	295.963	294.883	296.376	294.369	289.944	295.798	297.75	294.131	292.76	292.19	298.085	297.776	287.944	298.669	296.702	293.94	295.503	298.147	292.776	288.392	287.453	292.105	295.65	295.137	290.556	296.785
8	294.55	290.637	295.808	288.985	288.344	293.382	292.524	283.695	294.208	287.937	292.163	296.995	294.337	289.392	289.873	289.821	285.569	285.292	286.879	288.595	290.418	296.247	295.057	296.205	294.8	296.434	293.879	287.685	292.224	295.331	290.585	289.247	292.373	297.763	297.715	288.631	298.911	295.46	290.221	293.769	294.115	290.05	285.482	286.105	290.944	293.34	291.724	289.498	296.124
9	290.371	286.409	290.326	285.103	285.264	288.47	288.703	282.52	291.943	283.823	287.677	294.184	292.079	287.51	286.81	287.123	280.983	280.23	282.53	285.717	286.89	293.74	293.15	294.18	292.67	292.997	290.82	286.57	290.153	292.95	288.337	282.75	289.288	294.917	295.087	285.783	295.673	291.65	286.987	292.683	290.463	285.48	281.283	282.277	286.716	290.217	286.137	285.067	292.39
10	284.467	280.105	282.922	279.676	279.567	282.098	282.002	277.135	286.717	279.202	281.803	288.612	286.395	279.102	280.465	280.802	276.969	276.273	278.163	278.995	280.969	288.147	286.929	288.24	286.473	286.311	282.118	279.763	283.234	284.234	281.05	278.984	283.217	286.55	286.905	278.247	286.685	283.431	279.55	284.718	285.992	280.26	276.127	276.863	280.631	281.347	281.244	280.337	284.203
11	278.134	272.898	273.998	272.586	273.357	275.11	276.203	270.861	281.916	273.598	275.71	284.174	281.914	272.843	274.15	273.502	269.217	270.05	272.083	273.807	275.683	283.503	282.375	283.11	281.54	281.61	276.113	273.477	276.047	277.483	274.516	274.2	277.202	280.167	280.423	271.737	280.03	277.129	273.467	278.097	281.493	275.61	270.877	271.058	274.18	275.171	277.943	274.643	278.01
12	276.767	274.037	274.918	273.825	274.43	274.908	275.376	271.392	280.55	273.137	275.624	283.319	280.45	270.935	274.958	275.617	272.389	271.021	272.195	272.219	273.682	281.617	280.137	280.924	278.609	278.674	273.911	272.198	277.182	275.76	273.431	272.542	275.136	278.037	277.911	270.153	276.318	274.357	270.366	275.666	280.143	275.063	269.479	270.387	272.477	272.867	275.55	272.143	275.44
1	272.463	268.08	270.375	267.822	268.587	269.363	269.605	263.85	276.165	268.543	270.033	279.411	276.095	269.913	267.342	269.862	266.15	264.305	266.118	267.87	270.237	279.133	278.843	279.521	277.39	276.879	272.053	270.277	276.002	274.64	272.212	269.766	272.818	275.867	276.04	266.98	274.773	272.02	270.04	274.711	276.357	271.302	266.74	268.714	269.698	271.088	273.24	269.865	273.477
2	270.99	264.9	267.214	264.793	265.185	266.829	267.157	261.342	274.118	265.927	266.793	276.822	273.998	266.595	260.788	265.765	257.464	259.9	263.557	266.269	267.776	275.872	276.177	277.664	276.239	275.713	271.461	267.335	273.643	273.057	270.492	266.773	270.525	274.808	274.3	265.196	274.135	271.231	268.525	273.921	272.938	267.557	263.954	264.725	267.588	269.315	269.957	267.646	273.106
3	274.419	269.358	272.017	270.218	268.135	270.56	269.882	264.793	276.865	270.288	270.486	279.141	276.335	272.074	269.192	271.542	267.344	267.905	269.692	271.595	272.681	278.033	278.265	279.195	277.124	277.516	274.434	272.721	278.569	277.18	275.264	271.694	273.68	276.81	277.124	267.82	276.819	276.581	273.311	277.383	277.247	273.105	269.36	270.781	272.572	276.063	274.505	270.75	277.619
4	280.902	277.671	281.209	277.946	277.02	278.547	278.463	276.143	282.864	277.093	278.537	284.796	283.65	279.539	277.187	278.014	274.49	273.943	275.583	277.897	278.929	283.9	283.702	285.097	283.409	283.378	282.363	280.329	286.377	285.11	282.85	277.032	281.233	285.568	284.92	275.097	284.991	283.847	280.1	284.51	281.743	277.583	275.343	276.269	278.922	282.271	279.797	276.181	283.773
5	286.93	283.192	287.516	283.008	281.008	284.702	283.805	278.703	287.685	282.221	283.789	290.189	288.389	283.679	282.85	283.066	277.769	278.731	280.124	282.124	283.805	288.327	288.74	290.582	288.976	288.583	286.25	283.157	289.415	289.598	286.403	281.398	285.827	290.715	290.069	280.008	290.84	288.834	284.556	289.285	288.511	281.75	279.818	280.217	283.763	287.823	284.376	281.87	289.75
6	292.329	286.717	291.89	286.393	285.717	289.85	288.693	284.303	292.863	286.736	289.203	295.302	293.322	289.31	286.123	287.217	280.31	282.11	285.037	287.763	289.707	294.047	294.395	295.563	294.247	294.467	292.29	288.212	295.803	296.01	292.297	286.107	291.13	296.417	296.01	285.943	296.433	294.913	290.907	295.717	292.633	286.643	284.117	284.75	289.757	294.51	289.537	286.61	295.49
7	294.597	289.667	295.77	290.067	289.426	292.947	291.079	286.397	294.698	289.234	291.75	296.612	294.497	291.808	288.885	289.698	283.589	284.737	287.511	289.853	291.498	295.992	295.844	296.802	295.807	297.171	296.276	290.86	296.595	298.753	294.066	289.931	292.65	299.924	298.534	290.766	301.685	298.86	294.079	297.137	293.585	288.911	287.885	287.718	293.834	297.898	291.234	290.118	299.727
8	294.815	291.253	296.24	289.55	289.63	293.521	292.511	285.634	294.683	288.692	293.027	297.483	294.879	289.944	289.047	289.924	284.782	285.815	287.821	289.795	291.647	297.031	296.421	297.292	296.344	297.731	294.595	288.963	293.537	296.66	291.34	289.273	294.024	299.263	299.24	290.231	299.95	296.476	290.634	294.227	292.718	289.211	287.15	287.911	292.608	293.711	291.273	291.582	296.802
9	287.462	284.293	287.433	283.343	283.207	286.43	286.663	281.77	289.233	283.437	286.657	291.4	289.676	285.993	285.93	285.77	280.303	279.363	282.517	283.203	285.177	291.672	291.157	292.65	291.217	291.613	289.217	284.843	288.763	291.69	287.25	283.013	287.983	292.983	292.81	283.627	294.017	289.39	286.53	291.177	289.41	283.59	279.9	280.77	285.95	288.41	285.077	284.537	290.787
10	285.584	282.337	284.543	281.25	281.65	283.092	283.911	279.41	288.743	280.111	282.563	290.993	288.979	281.487	282.45	282.75	277.769	276.76	279.034	281.118	282.702	290.137	289.23	290.189	288.605	288.46	285.292	281.323	285.86	287.37	283.698	279.66	285.256	289.385	289.508	279.705	288.744	286.305	282.595	287.466	286.934	281.389	277.166	278.398	281.995	285.076	283.311	281.063	287.427
11	277.71	272.982	274.276	272.231	274.458	275.65	276.153	272.979	281.942	275.005	276.336	284.292	281.772	274.957	276.047	276.446	273.117	272.99	273.79	274.736	276.2	283.5	282.343	283.203	281.263	281.2	277.117	274.729	277.027	279.497	275.185	276.413	277.964	281.275	281.33	271.932	280.657	278.819	274.93	279.217	282.526	277.043	273.233	273.817	275.612	277.547	279.07	275.357	279.497
12	272.893	267.65	271.208	269.767	271.769	271.756	271.647	269.681	277.62	270.384	272.628	280.686	277.713	272.231	271.674	273.227	268.679	269.46	270.234	271.343	272.389	279.73	279.15	279.602	277.481	278.067	274.053	271.871	275.376	275.729	273.391	271.786	274.005	276.471	276.331	267.831	275.511	273.876	272.318	275.595	277.388	272.821	269.505	269.604	271.318	273.439	274.66	270.665	275.39
1	272.733	264.895	268.766	267.087	265.765	267.592	266.937	263.75	275.72	265.654	267.678	277.646	275.3	268.046	265.112	266.131	261.176	261.698	262.737	265.582	267.092	277.381	277.379	277.821	275.615	275.75	271.092	267.483	273.982	273.6	271.021	263.837	268.846	272.97	272.653	264.01	272.75	271.564	270.298	273.518	274.719	269.079	260.424	260.483	265.941	271.318	271.537	265.914	272.582
2	271.2	264.264	267.908	266.388	264.645	266.461	266.271	261.798	274.211	266.698	268.493	276.15	273.714	269.614	265.217	268.22	262.379	262.671	264.964	266.298	268.991	275.108	275.735	276.871	275.094	274.867	271.571	268.07	273.543	274.3	269.57	269.512	270.988	274.968	274.364	265.146	274.335	273.327	270.814	274.506	276.996	271.529	265.232	266.82	270.542	273.318	274.436	268.258	274.826
3	275.527	272.811	275.027	273.691	273.229	274.382	274.15	273.042	278.221	272.403	274.461	280.445	278.158	273.596	273.873	275.336	271.085	269.698	271.924	273.384	274.633	279.208	279.53	280.873	279.023	278.784	277.26	273.402	278.002	279.103	276.188	273.669	275.793	279.543	279.337	269.391	279.623	278.553	274.756	279.21	278.709	274.602	271.26	271.667	273.757	278.317	277.292	272.506	279.533
4	282.883	280.52	282.469	279.672	279.143	280.69	280.403	276.557	284.143	279.129	279.979	286.181	284.474	281.424	278.891	279.823	275.797	276.143	277.757	279.497	280.257	284.646	284.972	286.51	285.109	284.957	284.21	281.364	286.097	286.743	283.939	278.543	282.297	286.579	286.263	277.393	286.817	284.78	281.91	286.86	283.367	278.977	276.947	278.26	280.583	283.783	280.65	278.943	285.103
5	287.363	283.204	287.619	283.847	281.787	285.46	284.511	279.877	288.402	282.753	284.39	290.885	288.003	283.557	282.557	283.285	277.634	279.369	280.898	282.737	283.547	289.247	289.853	290.795	289.78	288.99	286.84	283.65	288.918	289.382	286.085	282.179	285.469	290.615	290.389	280.434	291.124	289.41	285.427	290.015	287.995	281.876	280.569	281.492	284.563	288.483	285.137	282.492	289.879
6	292.93	288.857	294.843	289.21	287.183	291.757	290.983	283.37	293.412	288.517	291.49	296.784	293.619	288.237	287.903	287.743	280.763	282.75	286.383	288.357	289.59	295.01	294.653	296.003	294.337	295.398	292.683	287.883	294.193	295.043	291.313	286.837	292.71	297.267	297.037	286.14	297.197	295.463	290.477	293.863	293.787	286.803	284.7	285.083	290.647	294.063	289.95	287.65	295.517
7	294.511	291.06	296.873	291.14	288.653	293.669	291.834	284.969	294.383	290.408	293.221	296.9	294.3	291.582	291.41	291.498	285.976	286.692	287.718	289.318	290.756	296.031	295.492	296.466	295.231	296.879	294.456	290.963	295.802	298.14	293.821	292.047	292.311	298.853	298.766	289.05	299.482	298.011	293.124	296.518	297.118	291.015	288.553	287.898	292.773	297.253	293.544	290.666	298.666
8	294.963	291.15	296.189	289.921	289.303	293.785	293.189	285.556	295.05	289.537	293.718	297.64	294.977	291.027	291.527	290.634	286.195	286.427	288.247	289.905	291.731	297.063	296.147	297.211	295.79	297.073	293.905	290.034	294.795	296.84	292.653	291.827	292.857	298.231	298.192	288.692	298.827	297.008	291.853	295.363	296.173	291.847	288.36	288.208	292.682	295.292	294.266	290.782	297.524
9	290.371	285.612	289.983	285.187	284.95	288.85	288.443	282.65	291.478	285.43	288.383	293.886	291.862	285.674	287.357	286.363	280.817	281.57	283.457	285.27	286.97	293.536	292.93	293.87	292.84	292.957	289.663	284.89	289.123	291.653	287.17	284.603	288.953	294.317	293.97	284.847	294.377	291.357	286.523	291.403	291.007	285.873	282.9	283.317	287.93	289.16	288.417	286.53	292.25
10	284.212	280.564	282.53	279.018	280.276	282.35	283.15	278.103	286.696	279.077	282.466	289.27	286.736	279.705	280.937	280.277	274.982	275.866	278.079	279.524	281.553	288.546	287.143	288.027	286.517	286.717	283.963	279.589	281.473	285.718	280.99	277.821	283.589	288.302	288.06	279.913	288.073	284.431	281.015	285.963	286.679	279.679	275.853	276.77	280.64	281.803	281.944	279.879	285.405
11	279.469	277.51	277.794	276.112	277.3	279.01	280.217	275.783	283.758	276.29	279.414	286.291	283.771	277.143	278.694	279.412	274.387	274.097	276.497	277.07	277.823	285.486	284.64	285.35	283.753	283.481	280.31	277.023	280.41	281.983	277.771	275.419	280.183	284.7	284.297	275.488	283.39	279.673	276.397	281.777	283.129	276.77	272.707	273.631	276.936	277.79	277.337	276.163	281.437
12	274.917	270.887	271.993	270.695	271.793	274.476	275.253	270.68	280.48	272.971	275.831	282.412	279.476	273.915	274.233	274.55	271.253	271.285	273.066	272.55	274.446	281.964	281.997	282.227	280.771	280.394	276.685	274.27	277.24	278.153	274.993	273.414	276.35	280.489	280.337	273.618	279.034	276.356	274.015	278.376	278.83	274.711	270.131	271.118	273.619	273.327	275.924	275.997	276.677
1	272.822	268.512	269.941	269.527	271.204	271.189	271.182	269.604	276.698	270.621	271.112	279.604	277.062	270.127	270.35	271.592	268.479	267.647	268.621	269.653	271.009	278.033	277.522	278.898	276.663	276.84	272.344	270.462	273.905	273.294	272.186	270.854	272.273	275.136	275.266	266.595	274.137	273.353	269.389	273.66	277.709	271.544	267.295	267.608	270.866	271.876	274.931	268.526	274.553
2	273.374	270.775	272.233	271.55	271.406	271.786	273.021	270.028	278.123	270.394	272.512	280.824	278.166	272.612	271.628	272.298	268.986	268.564	270.407	272.009	273.212	279.958	279.35	280.804	277.878	279.15	275.414	273.658	279.686	278.231	275.727	270.358	275.358	279.15	278.836	268.693	277.883	275.328	273.5	278.257	277.535	271.779	268.071	269.694	272.054	274.085	274.5	271.05	277.18
3	276.431	273.154	276.279	273.757	272.329	274.621	274.666	269.314	279.796	273.344	274.378	281.558	279.453	274.057	273.378	274.219	270.156	269.976	271.369	273.123	274.412	281.622	281.176	281.744	279.447	279.677	276.492	274.614	279.066	279.1	276.298	273.293	276.45	279.857	279.969	269.87	279.557	278.211	275.163	279.344	278.874	274.634	270.337	272.27	274.447	277.187	277.085	273.178	279.405
4	281.6	278.461	281.619	279.37	276.969	279.65	279.277	275.322	283.036	277.917	279.605	284.93	282.757	278.537	278.987	279.274	273.843	274.903	276.75	278.457	279.29	283.826	283.923	285.517	283.895	283.91	281.923	278.469	283.003	283.812	280.831	278.143	281.264	285.767	285.63	275.873	285.579	284.063	280.323	285.13	282.943	278.54	276.167	277.45	280.303	282.507	280.917	278.55	284.787
5	285.907	282.482	286.03	283.227	280.247	284.737	284.55	277.685	286.339	282.49	284.621	288.714	286.653	282.853	283.105	283.976	277.492	278.556	281.431	282.989	284.35	287.267	287.83	289.131	287.695	287.89	286.982	283.04	287.673	290.01	285.433	282.508	286.315	291.521	291.64	281.573	292.61	289.473	285.369	290.227	288.453	282.766	280.118	281.647	285.011	288.344	285.047	282.473	291.079
6	290.523	286.76	292.417	287.51	284.55	290.997	289.767	281.317	291.117	287.203	290.61	293.784	291.09	288.683	288.593	289.637	283.057	282.99	284.83	287.503	288.557	292.707	292.547	293.623	292.37	292.97	292.21	288.03	293.857	296.21	291.33	287.26	290.073	296.583	296.463	286.693	297.25	294.493	290.783	295.557	293.317	287.843	285.467	285.197	289.683	293.7	289.557	286.897	296.303
7	293.337	290.815	296.434	290.982	287.692	293.015	291.005	282.866	293.782	290.169	292.576	296.297	293.227	290.263	290.905	291.053	286.789	286.698	286.589	288.376	289.834	295.243	294.479	295.266	294.253	295.35	292.576	288.969	295.008	296.769	292.747	291.857	291.156	296.811	295.969	286.66	297.589	295.64	292.337	295.885	296.163	291.495	288.298	287.86	291.579	294.702	293.673	290.285	296.779
8	295.647	291.924	297.279	291.685	290.544	295.473	294.302	287.008	295.943	291.189	294.685	298.597	296.389	290.402	292.724	292.711	288.479	288.163	289.963	291.156	292.824	297.885	296.803	298.147	296.556	297.776	295.092	289.324	294.64	296.415	292.26	292.297	294.708	298.911	299.569	288.46	298.808	296.489	292.092	296.137	296.26	291.998	288.731	288.834	292.498	294.585	293.737	291.679	297.098
9	289.906	285.807	289.783	284.83	285.171	287.997	287.717	283.233	292.068	284.797	287.53	293.419	291.343	286.053	286.895	286.323	280.783	280.697	282.583	284.57	286.003	293.532	292.55	293.39	292.575	293.17	289.333	284.716	288.81	291.584	286.623	283.703	287.677	294.2	293.603	284.4	294.597	291.043	285.517	290.777	290.257	285.003	281.183	281.543	286.23	288.713	286.157	283.863	292.137
10	284.466	281.043	283.247	280.133	280.102	282.434	283.505	277.09	287.247	280.266	283.608	289.314	287.471	279.837	283.536	283.292	278.344	277.64	279.079	280.67	282.221	289.291	288.564	289.776	288.311	288.421	284.224	279.995	284.247	286.118	281.556	280.517	284.69	289.008	289.176	279.763	288.718	285.892	280.679	286.95	287.315	281.931	277.795	279.182	281.924	284.318	283.692	280.621	287.008
11	277.212	274.485	276.261	274.328	272.914	274.963	275.54	271.474	280.142	274.291	275.417	282.142	280.467	275.134	275.346	275.771	272.637	271.65	272.47	274.257	274.971	282.626	281.793	282.35	280.826	280.55	276.303	274.707	278.81	278.624	275.914	274.605	276.61	280.039	279.71	271.557	279.565	277.961	275.003	279.17	280.037	275.493	272.327	273.516	275.295	277.147	277.617	274.64	278.722
12	274.336	270.112	270.514	269.662	273.558	272.234	273.231	272.272	278.665	270.502	273.327	280.973	278.598	273.06	272.25	271.78	268.498	269.524	269.531	271.688	272.088	279.753	278.597	280.337	277.57	278.047	274.073	272.37	276.156	275.603	273.713	271.171	274.005	277.114	277.408	270.573	276.014	273.418	271.576	274.737	277.334	271.94	266.634	266.846	271.409	273.061	275.066	271.839	275.047
1	273.113	266.814	269.475	268.582	268.435	269.298	269.037	267.512	276.226	267.846	269.373	278.691	276.659	269.694	266.607	268.88	264.756	265.034	267.105	267.642	269.676	278.04	277.286	278.537	276.697	276.135	271.169	268.765	273.911	273.192	270.754	267.402	271.612	275.057	274.802	265.553	273.66	271.467	269.227	273.846	274.75	269.569	265.553	265.793	267.435	271.009	272.395	268.75	272.936
2	273.461	267.441	269.9	268.202	268.969	267.75	269.36	267.874	275.883	268.32	270.202	278.477	275.528	269.617	267.15	269.95	264.205	264.743	266.529	268.25	269.764	277.242	277.133	279.081	276.606	277.614	272.667	268.481	274.778	274.439	272.202	265.766	272.219	276.029	275.66	265.978	274.605	273.281	269.64	275.136	274.586	268.84	262.495	263.904	263.998	271.877	271.991	266.196	274.747
3	274.517	271.11	273.57	271.246	271.033	273.35	273.002	269.373	277.339	271.737	272.936	279.392	277.638	273.286	272.636	273.073	269.111	269.705	271.111	272.717	273.363	278.705	278.839	280.634	278.795	278.977	276.331	274.253	278.195	279.027	275.671	271.093	275.709	279.465	279.389	269.112	278.969	277.763	273.298	278.743	277.011	272.205	270.037	270.888	274.074	276.424	274.995	272.197	278.723
4	283.074	280.564	283.46	280.557	279.371	281.957	281.61	279.364	284.846	279.929	281.514	287.208	285.488	281.316	280.83	281.286	277.17	277.523	278.803	280.35	281.38	285.912	285.99	287.517	286.123	286.04	285.81	282.303	287.15	288.623	284.733	279.703	284.217	288.891	288.99	278.753	288.597	286.047	282.93	288.61	286.226	280.25	277.283	278.212	282.623	285.18	281.65	279.35	288.077
5	286.164	282.329	286.77	283.757	281.186	285.679	284.931	278.664	287.56	283.034	285.189	290.402	287.965	285.498	283.427	284.447	278.447	279.589	280.982	284.124	284.266	288.729	288.796	290.673	289.291	289.297	289.176	285.324	291.15	293.092	288.395	282.453	286.653	293.311	292.905	283.082	293.95	290.556	288.524	292.769	288.918	283.037	281.021	281.756	285.747	290.015	284.524	281.75	292.269
6	289.597	287.177	292.803	287.503	284.488	290.283	289.057	280.763	290.914	286.93	289.677	293.457	291.528	287.63	286.997	287.577	280.643	281.593	283.723	286.503	287.833	292.082	292.005	293.543	291.997	292.643	291.297	287.383	293.057	294.943	290.474	286.057	289.223	295.833	295.397	285.74	296.633	293.863	288.57	293.633	293.22	286.64	284.7	284.203	289.257	292.16	288.877	285.55	295.083
7	293.892	293.221	298.64	292.273	289.279	296.118	294.276	283.911	294.495	292.131	295.169	297.287	294.702	289.989	293.047	292.634	290.137	288.085	287.995	289.985	291.385	295.834	294.576	295.685	294.337	296.447	293.866	289.66	295.544	296.795	293.111	293.634	293.84	298.569	298.595	288.289	298.04	296.853	292.86	295.415	298.905	293.463	288.779	287.685	292.531	295.666	294.756	291.04	297.747
8	294.618	291.488	296.382	290.795	289.195	293.55	292.585	285.563	295.616	290.002	292.937	297.9	295.517	289.215	291.763	291.337	286.66	286.595	288.544	289.808	291.273	297.218	296.012	297.034	296.137	297.311	293.756	288.782	294.208	296.331	291.892	291.589	293.685	298.231	298.647	288.711	298.705	296.266	292.124	294.647	295.811	291.537	287.508	287.473	292.511	294.076	293.337	290.189	296.898
9	290.943	286.026	290.477	285.722	285.791	289.34	288.497	283.437	292.65	285.703	288.363	294.422	292.598	288.04	287.037	286.057	281.137	281.377	283.803	285.377	287.597	294.433	293.75	294.963	294.329	295.39	291.183	286.863	290.603	293.55	288.817	284.07	289.398	295.717	295.103	285.343	295.723	292.457	287.25	292.537	290.667	284.937	281.717	282.343	287.18	289.837	285.923	284.343	293.39
10	284.198	279.163	282.169	279.04	279.198	281.782	281.379	277.964	286.96	279.509	281.437	288.222	286.55	280.57	280.57	280.357	276.408	275.789	278.176	278.803	280.634	288.153	287.217	288.318	287.281	287.408	283.047	280.364	283.105	285.423	281.69	278.663	282.7	287.594	286.337	277.988	287.274	284.426	281.227	285.837	284.777	280.579	276.392	277.021	279.873	282.257	281.782	279.369	285.143
11	279.035	272.381	274.913	273.1	273.735	275.923	275.343	273.565	282.326	274.35	276.136	284.329	282.447	274.05	274.861	274.816	270.73	271.73	273.33	273.95	274.837	283.354	282.683	282.837	281.07	281.383	276.477	273.536	276.483	277.779	274.914	274.805	276.443	280.236	280.003	271.223	279.417	277.81	274.81	278.488	280.078	275.72	272.137	272.686	274.514	277.403	277.863	273.721	279.343
12	275.796	270.521	273.358	272.425	272.88	272.434	271.734	271.181	278.918	271.447	273.47	280.876	278.991	272.838	272.714	273.024	270.318	269.298	270.995	271.979	273.137	280.267	279.302	281.06	278.443	279.263	274.331	272.612	276.808	276.407	273.964	271.685	274.35	277.17	276.853	268.907	276.39	275.067	272.627	276.35	277.817	273.715	267.827	268.022	270.009	274.613	275.408	269.273	275.494
1	272.382	266.064	269.983	266.831	268.983	269.36	269.46	264.95	275.56	268.05	270.574	278.579	276.154	269.528	269.614	269.058	264.847	266.776	267.918	268.869	269.637	277.565	276.903	277.95	275.739	275.795	271.389	268.329	270.718	272.453	268.764	267.55	270.943	275.311	274.634	266.689	274.184	272.474	267.44	272.297	274.989	269.892	264.505	265.881	267.979	270.92	272.544	266.743	272.618
2	274.089	270.8	271.579	271.27	271.333	271.621	271.821	271.094	277.387	270.412	272.51	279.585	277.615	270.822	271.773	271.898	267.393	268.421	269.664	270.706	271.104	278.45	278.661	279.529	277.614	277.439	273.186	270.524	276.086	274.72	272.582	269.932	273.387	276.775	276.829	267.654	275.843	274.036	270.221	274.512	276.027	271.057	266.15	267.45	270.333	273.243	274.207	268.419	275.164
3	278.87	276.625	278.917	277.06	275.863	277.718	278.55	273.394	280.666	275.977	278.163	282.302	280.264	275.329	277.463	277.977	272.731	273.337	274.273	275.43	276.769	280.519	280.796	282.447	281.037	280.615	278.711	274.807	281.253	280.59	278.22	275.034	279.247	282.47	282.453	272.966	282.521	280.212	275.931	281.143	281.013	275.215	272.582	274.002	276.324	279.077	277.924	274.27	281.853
4	282.867	279.928	283.017	280.121	278.764	282.043	281.677	276.454	284.753	279.77	281.686	286.604	284.12	281.39	280.603	280.571	275.817	276.61	278.157	280.043	280.637	284.974	285.183	286.79	285.17	284.797	285.037	282.13	287.557	287.713	284.397	278.49	283.347	288.753	288.523	278.387	289.263	285.563	283.543	288.323	282.89	278.733	276.75	278.403	281.577	285.257	280.55	279.337	287.223
5	286.75	281.769	285.969	282.75	280.87	284.682	284.108	279.97	288.519	282.318	284.35	290.66	288.412	286.305	282.727	283.357	277.156	278.221	280.544	282.369	283.576	289.108	289.343	291.053	289.382	289.453	289.008	286.237	292.324	292.969	289.64	280.95	286.305	292.069	291.453	281.566	292.969	290.04	288.353	292.537	285.847	280.976	279.969	281.511	285.292	288.915	284.034	282.544	291.285
6	290.683	287.564	293.11	288.037	285.503	290.433	289.257	281.13	291.53	287.577	289.63	294.023	291.75	289.122	287.603	287.59	280.423	281.817	284.697	286.68	287.797	292.747	292.41	293.883	292.583	293.637	292.47	288.657	295.137	296.803	291.977	286.123	290.122	296.668	295.11	285.9	296.963	294.437	291.137	295.133	291.56	286.337	284	284.59	288.923	292.717	289.39	286.21	294.883
7	294.279	291.07	296.502	290.792	288.615	293.576	291.608	284.131	293.973	291.103	293.131	296.369	293.853	290.99	292.769	291.498	288.395	286.918	287.498	288.527	290.234	295.143	294.44	295.415	294.331	296.344	293.711	290.21	295.447	297.498	293.518	292.221	290.995	297.811	296.918	288.027	298.808	296.86	292.931	295.618	295.305	290.979	289.021	288.131	292.369	296.295	292.898	290.118	297.982
8	294.447	291.44	296.798	290.621	289.131	293.84	293.008	284.924	295.083	291.04	293.285	297.243	294.337	290.795	292.253	291.305	286.111	286.111	287.782	289.234	290.615	296.95	295.834	296.756	295.423	296.685	293.415	289.085	294.015	296.579	291.821	289.447	292.976	298.489	298.253	288.456	297.137	296.369	290.615	294.727	295.527	290.647	287.121	287.744	291.724	293.715	292.679	289.873	296.698
9	290.563	286.817	291.203	285.94	285.27	289.45	289.443	282.805	292.588	285.63	288.917	294.267	291.765	286.347	287.957	287.077	281.743	281.45	283.81	285.393	287.357	294.418	293.629	294.323	292.89	293.43	289.677	285.03	288.197	291.59	286.843	284.56	289.743	294.567	294.743	284.567	293.043	291.481	285.563	290.85	291.957	285.697	282.567	282.937	286.583	290.02	287.23	284.463	292.707
10	284.219	279.918	282.286	279.073	279.017	282.26	282.718	277.986	286.49	279.177	283.021	288.886	287.654	281.443	282.531	281.778	277.266	277.576	278.989	280.205	281.763	288.814	287.671	288.079	286.802	286.917	284.266	280.536	283.685	285.877	281.591	279.639	284.433	288.505	288.602	279.679	287.063	285.46	281.092	286.643	287.423	281.65	277.924	278.402	282.543	284.237	284.576	281.976	287.197
11	279.31	272.611	275.886	274.157	274.65	275.45	275.177	273.638	282.22	273.453	276.981	284.143	281.979	277.064	274.702	275.683	271.637	272.477	273.623	274.96	276.29	284.012	282.853	284.143	282.164	283.057	278.683	276.529	280.48	281.184	278.223	274.261	278.405	281.909	281.577	273.227	279.467	278.233	275.917	280.97	280.143	274.763	271.897	272.735	274.491	276.971	277.077	274.874	279.19
12	275.367	270.95	273.11	272.332	273.154	273.644	273.434	273.037	278.566	271.246	274.379	281.624	279.543	273.619	274.47	275.207	272.634	271.569	273.285	272.859	274.876	281.465	280.371	281.518	279.417	279.06	275.182	273.504	276.202	277.461	274.486	271.763	276.421	278.72	278.985	270.663	276.163	276.086	273.911	278.11	278.981	275.053	271.689	271.489	272.924	275.429	277.202	273.296	277.52
1	271.35	263.454	267.204	265.258	269.524	268.673	268.324	267.757	275.494	266.52	268.717	278.676	276.264	271.298	267.439	267.896	265.111	265.573	266.234	268.024	269.227	278.026	277.691	279.234	276.32	276.519	272.821	271.47	276.698	275.35	272.796	268.225	271.037	275.793	275.331	266.092	273.37	272.883	271.273	274.97	275.812	271.511	262.737	263.592	266.862	272.111	273.35	267.129	274.647
2	273.681	270.714	271.312	270.302	271.254	271.321	271.664	269.474	276.493	269.758	271.846	279.258	276.996	271.477	270.541	271.51	268.171	267.75	269.093	271.546	272.286	278.337	277.883	279.807	277.119	277.688	274.521	272.004	277.471	276.658	274.07	269.445	273.928	277.817	277.3	268.969	275.979	275.629	271.671	276.136	276.582	271.675	267.382	269.724	271.979	275.328	274.029	270.742	276.862
3	278.182	274.187	276.35	275.157	274.784	275.827	276.379	273.876	280.307	274.64	276.171	282.113	280.288	275.831	275.313	275.817	271.995	272.021	273.505	274.85	275.753	281.224	281.507	282.898	280.917	280.563	278.744	275.263	281.027	280.636	278.178	274.039	278.03	281.443	281.834	272.695	279.823	279.363	275.647	280.977	279.753	275.589	272.053	273.426	275.447	278.102	276.576	273.971	280.882
4	281.265	278.242	281.571	279.091	277.787	279.567	278.463	276.286	283.239	278.463	279.907	284.837	283.495	279.62	279.728	280.398	278.083	276.763	278.05	278.858	279.74	284.49	284.579	285.697	284.102	283.943	282.09	280.079	285.923	285.258	282.75	278.691	281.184	284.706	284.71	274.967	283.633	283.779	281.45	285.804	283.281	279.867	277.603	278.19	280.77	283.483	281.387	278.291	285.465
5	284.936	281.4	283.983	282.322	280.627	283.15	282.821	278.467	286.34	281.937	283.163	288.423	287.077	283.626	282.46	282.31	277.324	278.137	280.118	281.831	282.376	287.518	287.769	289.292	288.056	287.582	286.305	283.524	289.195	290.13	286.357	280.469	284.337	289.633	289.64	280.256	289.84	289.034	285.982	290.689	285.918	280.708	279.344	280.027	283.615	287.631	282.621	281.295	290.168
6	290.283	286.502	290.99	287.27	284.723	289.01	288.39	280.903	291.283	286.163	288.763	294.229	291.863	287.591	287.657	287.21	280.39	282.343	283.79	286.453	287.337	292.836	292.757	294.137	292.51	292.863	291.263	287.619	293.81	295.443	291.37	286.543	290.277	295.417	295.27	284.513	295.17	293.847	291.47	295.288	292.21	286.89	283.067	284.19	289.24	292.893	288.49	285.743	294.913
7	293.602	290.073	296.189	290.737	288.163	293.344	291.724	284.15	294.383	290.073	293.434	297.24	294.466	290.169	290.937	290.969	286.053	286.292	287.479	289.644	290.769	296.308	295.395	296.447	295.421	297.015	294.202	289.195	295.195	297.027	292.356	291.311	292.905	298.424	298.415	288.185	297.892	297.682	291.879	295.06	295.44	290.237	288.263	287.744	292.15	296.347	291.44	288.985	298.527
8	294.066	290.105	295.608	290.111	289.03	292.192	291.331	285.595	295.533	288.744	291.808	297.612	295.21	291.073	290.273	290.073	283.705	284.511	286.905	289.134	290.466	297.484	296.317	297.156	296.215	297.44	294.679	290.234	294.576	297.182	292.35	287.776	292.37	298.924	298.453	288.979	298.866	296.75	291.479	295.598	293.731	288.576	286.505	286.479	291.602	295.198	289.937	288.347	298.005
9	290.723	287.429	290.523	285.957	285.83	288.987	290.223	281.497	292.46	285.17	289.143	294.874	292.467	286.78	286.757	286.563	279.49	280.463	283.103	286.063	287.483	294.83	293.95	295.377	294.19	294.943	291.383	285.257	288.423	292.437	286.877	282.377	290.397	296.217	296.73	287.14	294.79	292.517	285.457	291.277	290.743	284.597	281.1	282.343	286.9	289.897	286.503	285.11	293.597
10	286.724	282.24	284.637	281.763	282.483	284.05	285.369	280.136	289.557	281.756	284.621	291.66	289.737	283.156	283.723	283.302	278.408	278.621	281.027	282.995	283.918	291.581	290.557	291.998	290.27	290.453	286.776	282.511	286.137	288.479	284.21	280.433	286.711	291.311	291.515	281.789	289.666	286.834	283.04	288.647	288.44	282.279	278.231	279.756	282.563	284.94	283.744	281.202	288.469
11	278.106	274.308	276.081	274.221	275.584	276.387	277.47	273.481	282.55	275.637	276.495	285.235	282.042	276.507	276.516	276.088	272.923	272.477	273.957	275.823	276.63	284.805	283.895	285.357	283.407	283.503	278.543	276.343	279.957	280.563	277.59	275.343	278.717	282.317	282.637	273.443	280.17	279.157	275.83	280.46	282.172	276.173	273.113	273.743	275.074	278.38	277.71	274.677	280.85
12	269.11	262.759	263.781	261.47	265.51	267.353	267.324	264.017	273.969	266.935	269.125	276.777	273.859	267.226	267.825	268.895	265.234	265.337	267.511	266.998	270.176	276.542	276.542	277.26	275.402	274.457	270.944	268.143	271.053	273.276	269.843	270.611	271.227	274.569	274.795	265.927	272.729	273.157	269.905	273.814	277.25	272.966	267.811	268.575	271.104	271.862	274.537	270.321	273.8
1	271.942	266.382	268.141	269.167	270.342	270.082	270.356	268.314	276.283	269.228	271.15	279.166	277.157	270.988	270.18	272.188	267.208	264.808	269.053	271.024	271.24	278.178	277.47	278.885	276.364	276.557	272.808	269.77	275.279	274.572	271.022	269.598	273.074	276.4	275.995	267.269	273.524	273.364	269.666	275.264	275.863	270.931	267.402	267.865	269.85	272.915	272.621	266.85	275.343
2	274.636	269.35	271.83	270.99	269.808	271.2	271.114	269.985	276.788	270.128	271.534	279.236	277.878	272.076	270.993	272.074	269.643	266.193	270.229	270.755	271.829	278.942	278.677	279.707	277.717	277.486	273.929	272.118	277.543	276.593	274.235	271.28	273.67	276.837	276.7	267.142	275.328	275.619	272.857	276.462	277.262	272.7	268.636	268.98	271.157	274.139	274.357	270.054	276.528
3	274.467	269.567	274.267	272.469	271.046	273.15	272.563	269.43	276.586	272.421	273.479	278.75	277.058	273.692	273.12	274.07	271.866	270.427	271.866	272.871	274.227	279.381	279.3	280.402	279.043	278.636	276.118	274.022	279.092	278.707	276.412	273.522	275.95	279.45	279.253	268.876	277.873	278.17	275.021	279.563	278.535	274.831	271.708	271.898	273.928	277.227	276.15	271.383	279.247
4	279.55	278.277	280.84	279.15	278.383	279.187	278.89	276.518	280.564	278.847	279.498	282.041	281.11	279.575	280.086	279.981	277.343	276.957	278.417	278.871	279.957	281.483	282.094	283.497	282.142	281.965	282.643	280.582	284.643	285.886	282.831	279.65	281.379	285.938	285.537	276.726	285.463	284.743	281.483	286.265	283.011	280.183	277.333	278.476	280.21	284.426	281.683	278.864	285.925
5	285.21	282.883	284.982	282.27	280.53	284.079	283.905	277.998	286.536	281.847	283.944	289.164	286.863	281.85	283.008	282.479	277.911	279.047	280.118	281.61	282.053	286.817	286.8	288.756	287.027	286.421	284.911	281.897	287.485	287.776	284.317	282.353	284.04	289.067	288.808	279.356	288.356	287.417	283.227	287.793	287.344	282.066	278.376	279.666	283.19	287.471	284.685	280.857	288.973
6	289.279	285.139	290.09	286.383	284.51	288.267	287.33	281.79	290.347	284.943	288.263	292.964	290.837	286.743	287.01	286.863	281.003	282.023	283.77	285.757	286.887	291.778	291.343	293.263	291.522	291.537	290.917	287.207	292.003	294.474	289.819	286.623	288.253	295.25	294.497	285.37	295.163	294.277	289.563	293.567	292.137	286.297	284.067	284.35	288.83	292.867	288.523	284.703	295.503
7	294.015	290.04	295.35	290.608	288.764	292.94	291.202	285.37	294.444	289.14	293.202	296.603	294.298	291.911	291.24	290.866	285.227	285.776	288.066	289.627	290.485	295.866	294.763	296.273	295.169	296.289	295.969	291.285	296.273	299.124	294.221	290.131	291.63	300.327	298.821	291.073	301.621	298.647	293.498	297.121	294.366	289.353	289.037	288.666	293.576	298.627	291.421	289.26	300.382
8	293.569	290.823	296.066	290.466	288.463	294.011	292.402	284.937	293.997	288.402	294.26	296.407	294.06	289.769	291.544	290.827	285.415	286.124	287.582	289.169	290.047	295.744	294.434	296.395	294.963	296.04	293.137	288.466	294.402	296.369	291.447	290.508	292.26	298.021	297.692	288.395	297.447	296.247	292.653	294.137	295.156	290.192	287.408	287.027	291.763	294.756	291.815	288.608	297.466
9	289.739	285.736	289.84	284.514	284.839	289.153	287.543	282.529	291.298	283.303	288.797	292.982	291.261	285.163	287.67	286.217	280.977	281.163	283.013	284.29	285.87	293.483	292.329	293.823	292.833	293.343	288.917	284.617	289.357	291.007	286.843	283.83	287.67	293.733	292.797	284.553	292.01	290.417	286.023	290.297	289.77	284.773	281.4	281.35	285.95	288.19	286.15	283.917	291.913
10	286.357	283.27	285.003	281.598	281.637	284.569	285.46	279.453	289.116	280.223	284.55	291.357	288.883	281.943	284.323	283.389	278.492	278.066	281.108	282.977	283.821	290.625	289.253	291.06	289.453	289.716	286.144	281.582	284.989	287.582	282.75	281.334	286.598	290.537	290.066	281.615	288.766	286.673	281.427	287.073	287.85	282.644	278.873	280.331	283.505	285.273	284.718	281.795	288.969
11	278.294	273.933	275.958	273.846	274.814	276.26	275.943	273.367	281.39	273.564	275.357	284.323	280.8	274.873	276.078	275.879	271.743	271.443	272.94	274.593	275.63	283.954	282.273	283.73	281.372	281.95	277.183	275.039	279.43	278.626	276.221	274.607	277.16	280.443	279.903	272.537	278.583	277.59	273.95	278.277	280.857	275.923	272.18	273.19	273.883	276.397	277.27	274.237	278.777
12	274.507	268.567	271.95	271.331	271.437	271.45	271.35	270.742	276.959	269.942	272.225	281.045	277.359	271.606	271.769	271.713	270.047	269.427	269.834	269.717	272.06	280.346	279.498	280.808	279.164	279.35	272.473	270.891	276.602	272.95	271.768	270.976	272.993	276.025	275.544	268.729	273.529	273.883	270.421	273.546	278.523	272.956	269.456	269.692	272.119	273.693	275.169	270.957	275.836
1	273.35	266.777	270.223	269.567	271.793	271.437	271.492	272.18	277.806	269.281	271.958	280.718	277.998	271.47	271.1	271.908	270.118	268.95	269.324	270.318	271.908	279.706	278.529	280.195	277.577	277.967	273.518	272.017	277.692	274.128	274.061	271.406	273.671	276.298	275.995	267.157	274.344	273.891	272.156	275.405	277.735	273.582	267.489	269.292	271.661	273.919	275.234	269.836	275.853
2	274.094	270.138	272.769	270.02	271.376	271.15	271.86	270.567	277.365	269.261	271.715	281.25	278.677	271.55	271.31	272.228	269.64	267.329	270.129	271.759	272.805	279.942	279.242	280.709	277.743	278.014	275.012	273.15	278.053	275.821	274.987	270.85	274.496	278.576	278.447	268.064	276.029	275.698	272.433	277.124	276.078	272.053	268.212	268.559	272.435	275.112	274.847	269.342	277.118
3	277.958	274.896	276.61	273.25	274.424	276.127	276.434	272.587	279.046	274.55	276.743	281.15	279.657	274.5	276.061	275.919	272.905	272.376	274.002	275.357	276.789	281.028	280.964	282.498	280.98	280.921	279.131	275.713	280.502	279.398	277.965	275.091	278.733	284.442	282.95	273.413	281.798	280.833	277.027	281.557	280.085	277.176	272.956	275.37	277.503	280.793	278.518	276.324	281.404
4	279.758	276.343	278.69	276.942	274.872	278.29	277.61	272.239	281.172	276.916	278.217	283.011	281.209	278.128	277.957	277.036	274.237	274.33	275.823	277.996	278.703	282.369	282.314	284.363	282.227	281.95	281.103	278.55	282.723	281.836	280.402	278.328	280.582	284.254	284.423	275.013	283.9	283.605	280.017	283.52	282.674	278.43	275.85	277.116	279.654	283.729	281.377	276.691	284.431
5	287.033	282.393	285.657	283.75	281.863	284.311	283.311	280.798	287.644	281.783	283.443	289.453	287.97	284.047	283.277	282.198	278.189	278.55	280.608	282.118	282.679	288.931	288.59	290.253	288.626	288.692	288.131	284.815	290.121	289.608	287.557	281.94	285.634	290.012	289.937	280.563	290.26	289.008	286.344	290.656	287.215	281.979	279.827	280.61	283.95	288.524	284.608	281.053	289.324
6	290.929	286.236	291.69	287.55	284.909	290.007	288.867	283.91	291.729	285.53	288.803	294.612	292.117	287.953	287.55	286.163	280.263	281.697	284.223	287.197	288.29	293.105	293	294.883	293.633	293.771	292.877	287.97	294.023	293.417	291.15	285.843	291.11	297	296.93	286.32	296.503	295.483	290.737	294.277	292.487	285.777	283.63	284.263	289.017	295.447	289.17	285.67	296.107
7	293.144	288.731	294.653	289.192	288.08	291.998	290.627	285.144	293.819	288.008	292.382	295.433	293.31	290.247	290.569	289.55	284.647	286.027	286.579	288.866	289.434	294.75	294.189	295.124	294.033	295.376	292.731	289.376	296.395	295.305	293.582	290.182	291.473	297.247	296.602	286.918	297.11	296.382	292.498	295.711	295.55	289.718	286.544	286.544	291.215	295.863	292.731	289.092	297.069
8	293.563	290.769	296.673	290.25	288.94	294.263	292.621	284.866	294.7	287.937	293.602	297.298	294.627	289.95	290.963	290.027	284.582	285.815	287.76	289.866	291.295	296.947	296.363	297.537	296.24	297.369	294.344	289.04	293.64	293.55	291.947	288.527	293.621	299.067	298.737	289.395	297.947	297.324	290.705	294.511	293.789	288.844	287.789	287.111	292.311	296.315	290.808	289.737	297.669
9	289.578	285.998	289.364	284.683	284.046	288.573	288.417	281.178	291.174	282.723	288.39	292.986	290.714	285.81	287.33	285.717	281.217	281.143	283.123	284.93	286.14	292.995	291.633	293.257	291.87	292.709	289.267	284.677	288.51	288.957	286.837	285.047	288.397	294.267	293.723	284.85	292.837	291.51	285.683	290.35	290.603	284.77	282.077	281.89	286.617	289.56	287.99	285.037	291.85
10	284.402	280.913	282.867	280.363	279.996	283.095	284.144	277.978	286.431	278.782	283.769	288.526	285.979	278.973	283.51	282.557	277.885	277.06	278.705	280.298	281.421	288.591	287.086	288.524	286.584	286.11	283.369	279.234	282.144	282.292	280.529	279.817	283.702	288.295	288.124	279.318	286.344	284.931	279.627	284.653	287.805	281.421	276.944	277.677	280.953	283.433	284.156	280.35	285.824
11	279.083	274.765	277.564	275.409	275.538	276.593	276.017	275.663	283.038	274.784	277.071	284.966	283.039	277.842	276.83	276.983	274.297	272.977	274.413	275.836	277.003	284.743	283.45	284.863	282.867	283.386	279.277	277.335	281.423	279.736	278.729	275.869	278.4	282.579	282.103	273.437	280.44	279.821	276.543	281.32	281.526	277.74	273.69	273.51	276.55	279.1	279.657	274.742	280.04
12	271.898	263.907	264.915	263.141	267.396	266.789	266.702	264.607	275.611	265.387	267.621	278.48	275.175	270.335	266.086	266.835	265.292	266.466	267.437	269.379	270.54	278.864	277.281	279.408	276.646	276.91	272.053	269.55	274.092	272.721	272.374	268.522	271.325	274.974	274.86	266.457	273.634	273.085	271.163	274.691	274.571	270.718	266.576	266.033	269.51	272.243	273.118	266.481	272.495
1	272.39	263.226	262.435	265.319	268.584	267.085	267.331	266.55	276.293	265.981	267.315	279.381	276.55	268.959	267.237	267.576	264.524	265.04	264.863	267.996	269.282	278.507	276.909	279.073	276.096	276.874	271.963	269.107	275.731	272.743	272.64	268.482	271.125	274.231	274.576	265.576	272.474	272.63	269.027	273.483	275.106	269.498	261.64	259.788	261.25	272.105	272.802	262.075	272.279
2	271.873	264.402	268.76	266.042	266.15	268.764	268.236	266.628	274.922	266.45	268.9	276.863	272.983	269.342	265.234	266.059	263.271	264.907	266.032	266.674	268.764	276.858	276.542	277.9	275.534	275.475	271.764	269.457	273.329	271.635	271.933	267.866	269.6	274.73	274.736	264.346	273.039	273.358	269.864	273.581	276.072	269.768	263.629	263.323	267.877	272.431	273.471	266.598	273.598
3	276.614	272.437	275.336	273.461	273.035	275.385	275.224	272.704	278.586	273.283	275.437	280.739	279.619	275.798	276.461	276.49	272.834	271.769	273.111	274.979	275.595	280.678	280.05	282.202	280.166	280.84	278.363	275.593	281.853	280.083	279.719	273.927	277.202	281.204	281.666	271.27	279.911	279.95	277.202	281.712	278.764	275.008	273.24	273.591	276.47	279.737	277.363	273.936	280.227
4	281.46	280.283	281.157	279.954	277.839	280.943	280.597	276.602	283.043	278.164	280.997	284.942	282.89	279.725	279.757	279.847	276.743	276.35	277.43	279.393	280.217	283.457	283.067	285.477	283.086	283.447	283.397	280.226	284.097	283.32	282.843	279.647	283.136	286.611	287.29	277.327	285.336	284.102	280.663	285.619	284.233	280.25	277.037	278.074	280.743	284.282	281.357	278.957	285.039
5	286.89	282.718	286.137	283.776	281.17	285.292	283.676	280.46	288.092	281.75	284.24	290.143	289.047	283.723	283.008	282.518	277.808	279.434	280.085	282.382	283.569	288.853	288.86	290.46	289.25	288.997	286.685	283.782	289.569	287.479	286.857	283.011	285.424	290.416	290.395	280.288	289.408	288.324	285.298	289.266	288.453	282.789	280.292	280.634	283.692	288.424	284.498	281.09	289.382
6	291.317	285.89	291.017	287.093	284.937	289.497	288.143	282.619	291.812	285.163	288.923	293.95	291.836	288.421	287.407	287.143	280.363	281.71	283.663	286.481	287.81	293.246	293.021	294.717	293.21	293.657	291.89	288.457	295.637	293.43	292.06	286.647	290.21	296.11	295.483	285.41	295.99	294.777	290.85	295.397	292.517	286.643	284.783	284.603	289.09	293.723	288.737	285.077	294.91
7	294.969	291.544	297.356	291.892	289.808	294.692	293.169	286.263	295.53	289.337	294.176	297.398	296.008	292.002	292.782	291.795	286.266	287.198	288.356	290.944	292.06	296.527	295.834	297.04	295.834	297.705	296.215	291.292	296.789	296.208	294.531	292.337	293.263	300.04	299.731	290.14	300.285	298.931	294.298	297.266	296.46	291.824	290.311	288.918	294.305	298.421	293.376	291.04	299.215
8	294.137	291.477	296.66	291.492	289.24	293.798	292.263	285.285	294.577	288.731	293.305	296.66	295.04	289.931	291.963	291.202	286.376	286.769	287.163	289.176	290.415	296.578	295.812	296.963	296.098	296.873	292.956	288.685	293.853	292.947	292.002	290.608	291.853	297.873	297.711	287.995	297.153	297.092	291.376	294.06	295.863	291.663	288.55	287.589	291.821	295.437	292.666	289.402	297.06
9	291.07	285.971	291.117	285.947	285.403	288.99	288.617	283.23	292.443	282.963	288.423	294.365	292.465	287.05	287.49	286.503	280.883	280.663	283.23	285.017	287.103	294.572	293.75	294.857	294.03	294.826	291.257	286.557	289.697	291.063	288.383	283.833	289.1	295.771	294.383	285.98	294.757	291.917	286.903	291.137	289.827	284.99	282.51	282.13	287.01	290.29	285.837	284.557	292.537
10	284.321	279.986	282.77	279.873	279.702	282.656	283.285	279.521	287.095	277.866	282.395	289.096	287.414	281.667	281.728	281.305	275.795	275.589	278.524	279.892	281.963	289.736	288.403	289.66	288.59	288.67	284.763	281.015	283.492	284.64	282.04	278.421	284.103	289.589	289.402	279.773	287.156	285.427	281.795	286.782	285.6	281.26	277.182	277.685	282.057	283.744	283.079	280.989	286.073
11	279.358	274.15	275.9	274.815	274.175	276.123	276.457	273.726	281.72	272.812	275.507	284.509	282.384	274.419	276.083	275.473	272.877	272.123	273.217	274.695	275.93	284.439	282.75	284.07	281.653	282.116	277.483	275.163	278.13	276.957	276.857	274.661	277.07	281.609	281.59	272.263	278.798	278.103	274.39	279.357	279.963	275.803	272.17	272.707	275.157	277.116	277.743	274.817	278.419
12	276.55	270.467	272.373	270.492	272.879	273.421	274.466	272.127	280.265	270.163	273.09	282.792	280.653	273.16	272.56	272.696	269.492	268.627	270.769	273.288	273.905	282.516	280.571	281.992	279.079	279.135	275.208	273.569	276.427	273.873	274.363	271.643	275.027	279.382	279.595	270.418	276.273	275.382	271.453	276.563	278.4	273.911	270.176	270.791	273.467	274.03	275.576	272.214	275.653
1	271.471	263.542	267.68	265.745	265.195	267.653	267.153	264.388	274.113	266.623	269.181	277.198	274.825	266.702	269.259	269.135	267.285	266.015	266.369	266.317	268.924	276.696	275.963	276.631	274.088	273.654	270.034	265.219	269.44	269.407	268.002	269.92	269.069	272.595	273.034	263.795	271.75	272.053	267.524	272.06	276.05	270.976	264.853	264.126	267.065	271.142	272.769	265.117	270.993
2	273.659	266.018	269.5	269.83	271.63	271.957	271.811	272.776	276.036	268.78	272.086	278.715	277.166	273.562	272.423	272.366	270.743	269.25	270.986	271.822	273.618	278.771	278.179	279.657	276.771	277.85	275.571	273.896	278.75	275.388	276.462	271.995	274.798	279.05	278.836	268.221	276.407	277.381	274.314	278.024	277.745	274.375	271.171	270.993	273.62	275.919	275.879	270.883	276.596
3	277.365	274.65	275.917	274.77	273.963	275.995	276.15	272.557	279.526	273.35	275.879	281.65	279.929	275.653	275.854	276.088	271.569	271.221	273.498	275.21	276.131	281.494	281.102	282.853	280.213	280.05	278.815	276.771	281.15	279.243	278.994	274.529	278.015	282.57	282.163	272.389	280.263	281.424	276.447	281.517	279.453	275.569	272.473	273.253	275.781	279.085	277.795	274.243	280.647
4	282.657	280.312	282.863	280.943	279.387	281.72	281.443	277.486	284.158	279.12	281.219	285.15	284.271	279.782	280.86	281.283	277.29	276.93	279.003	279.888	281.397	285.117	284.939	286.757	285.05	284.787	284.823	281.191	285.477	284.45	283.964	279.681	283.1	287.743	287.323	277.36	286.93	287.757	282.523	286.784	284.743	280.11	277.943	278.584	281.19	285.326	281.823	278.75	286.697
5	286.827	283.44	286.51	284.008	281.883	285.973	285.311	280.729	288.017	281.95	284.736	289.622	288.536	285.087	283.916	283.577	278.337	279.06	281.034	283.085	284.092	288.913	288.621	290.744	289.264	288.81	289.589	286.066	291.492	291.505	289.84	282.956	286.557	292.943	292.285	282.005	292.508	292.35	289.176	293.95	288.95	283.321	280.227	280.934	285.047	290.56	284.918	282.318	291.589
6	292.363	289.297	294.623	289.237	286.777	292.683	291.917	284.157	293.177	287.637	291.79	296.219	294.553	289.137	288.53	288.263	280.297	283.41	286.137	288.177	289.103	294.683	293.903	296.01	294.423	295.203	293.95	289.097	294.67	293.537	292.783	287.063	291.81	297.91	297.297	287.31	297.58	297.983	291.603	294.17	293.57	287.83	285.797	285.797	290.383	294.167	290.277	287.357	296.277
7	293.885	290.97	296.079	290.969	288.598	292.753	291.679	285.731	293.895	289.079	293.227	296.2	294.127	291.863	291.969	291.215	285.808	287.292	288.518	289.827	290.395	295.737	294.777	296.169	295.344	297.047	295.234	291.027	295.363	295.408	293.837	291.492	291.885	298.827	298.363	289.182	299.237	299.492	293.382	296.156	295.502	291.621	289.64	288.595	293.415	296.782	293.344	290.724	298.227
8	293.621	292.382	297.589	291.195	289.111	294.934	294.498	285.182	295.46	289.311	294.576	297.879	295.131	289.05	292.827	291.369	287.285	287.273	288.382	290.169	291.24	296.782	294.969	296.692	295.576	297.131	294.711	289.027	293.969	292.46	292.35	292.237	294.111	298.621	299.131	289.592	298.04	298.211	292.621	295.389	296.879	292.731	287.995	287.415	291.531	294.121	294.15	289.982	296.195
9	289.643	286.426	290.457	285.81	284.767	288.007	288.283	281.764	291.474	283.377	288.603	293.491	291.479	285.057	286.937	286.183	280.683	280.877	282.857	284.877	286.017	293.681	292.564	293.953	292.657	293.783	289.157	284.65	288.23	288.737	286.883	283.783	288.743	293.943	293.963	284.503	292.523	292.943	285.33	289.274	290.397	285.467	281.33	281.537	286.457	288.743	287.61	284.87	291.37
10	287.043	282.253	284.834	282.111	282.35	282.911	283.86	282.223	289.853	280.26	283.797	291.396	290.083	283.773	282.242	283.214	279.802	278.963	280.937	282.273	283.75	291.469	290.182	291.595	290.166	290.453	286.963	283.808	287.666	287.182	286.156	282.485	286.015	289.718	289.769	280.427	289.215	289.25	284.253	289.485	289.679	284.453	278.892	279.99	283.324	286.979	285.111	281.481	288.369
11	277.15	272.67	274.512	273.573	273.465	273.3	274.157	272.542	281.612	271.364	274.116	283.254	281.557	275.75	273.907	274.365	271.69	271.07	271.89	273.676	275.09	283.898	282.883	283.637	282.497	282.223	277.403	275.84	280.01	277.643	278.3	274.183	276.693	280.603	280.27	271.407	278.584	279.05	275.67	280.136	280.057	276.027	271.403	273.335	274.168	277.237	278.017	274.231	278.186
12	271.75	263.302	265.906	263.785	266.571	266.898	268.247	265.273	275.623	266.163	267.743	278.257	275.676	268.69	267.886	267.71	262.698	264.169	265.085	267.393	268.944	278.544	277.65	278.763	277.032	277.24	271.776	269.393	273.789	272.32	272.364	267.898	270.49	274.24	273.879	265.043	272.026	272.943	270.589	273.679	274.493	270.402	261.369	263.313	267.062	271.538	272.253	265.072	272.443
1	272.335	260.462	260.395	260.425	267.494	264.147	266.079	267.8	275.074	264.18	264.425	278.008	274.558	268.263	264.159	264.942	259.492	260.75	261.053	265.582	268.382	277.107	276.277	277.892	275.363	274.764	270.75	267.176	275.611	270.492	271.274	264.641	269.821	273.924	273.724	264.927	271.71	271.957	268.079	272.57	274.193	269.247	255.685	258.261	265.79	269.586	270.898	264.05	270.395
2	272.976	266.33	269.398	269.56	270.217	270.65	271.025	269.159	276.927	269.102	271.365	279.626	277.6	272.124	270.329	271.958	269.257	269.029	269.893	271.177	272.25	278.95	278.225	279.3	276.796	275.875	274.393	272.514	276.614	275.174	274.472	271.902	274.35	277.476	276.707	267.421	274.935	276.595	272.946	277.478	277.79	273.55	267.079	270.046	272.377	275.617	275.107	270.14	275.323
3	276.214	273.422	276.381	274.329	271.904	273.634	273.505	271.821	278.426	273.008	274.095	280.437	278.942	273.269	274.99	274.861	271.582	271.592	272.066	273.022	274.563	279.971	279.721	281.24	279.467	278.447	276.027	273.51	278.937	277.09	276.577	273.657	275.809	278.924	278.873	268.998	277.763	278.914	274.35	278.506	279.137	274.292	270.75	271.65	273.819	277.629	275.911	272.29	278.266
4	280.274	276.979	280.096	278.007	276.076	277.903	278.01	276.142	281.965	276.69	278.479	283.725	282.977	280.137	278.383	278.798	276.25	275.343	277.303	278.75	279.577	283.535	283.436	285.337	283.703	282.883	283.43	280.35	286.47	284.277	285.069	278.55	282.064	285.43	285.69	275.543	284.657	285.39	283.037	287.017	282.907	279.28	276.31	277.761	280.103	284.237	280.463	277.963	284.383
5	286.517	284.35	287.697	284.976	282.402	285.589	285.802	280.814	287.918	283.879	285.879	289.32	288.998	283.322	286.021	284.615	279.898	280.834	282.124	283.344	284.292	288.909	288.8	290.576	288.895	287.169	288.189	281.77	289.976	288.44	287.453	283.769	285.995	292.485	291.821	282.22	291.59	292.329	286.111	290.885	289.992	284.479	280.634	281.744	284.879	290.41	286.253	282.685	290.75
6	291.226	287.183	292.867	288.247	285.673	289.26	289.043	284.037	292.86	286.663	289.903	294.964	293.17	289.21	289.603	287.897	282.27	283.01	285.037	287.27	288.137	294.129	293.69	295.343	293.97	293.27	292.903	287.137	295.017	294.477	292.35	287.947	289.297	297.277	295.883	286.797	296.83	297.53	291.67	296.057	293.517	287.293	284.63	284.977	290.223	294.927	288.637	286.83	295.97
7	292.564	289.84	295.817	290.373	287.16	292.476	290.744	285.143	293.957	290.131	293.124	296.15	294.077	291.098	292.344	291.021	286.447	287.808	287.931	289.377	290.427	295.227	294.43	295.563	294.543	295.015	294.208	287.182	296.111	294.66	294.26	292.669	291.343	299.389	298.279	288.915	298.511	299.744	292.889	296.447	297.079	291.331	289.085	287.75	293.034	299.124	292.75	290.592	298.711
8	293.776	290.157	295.97	290.576	287.824	293.085	291.944	285.892	295.221	289.36	293.215	297.723	295.769	289.318	291.744	290.253	286.085	286.879	287.602	289.64	290.537	296.998	296.215	297.227	296.073	296.253	293.634	284.215	293.376	292.047	291.395	290.769	292.815	298.182	298.118	288.211	297.06	297.776	290.631	293.556	295.756	291.076	287.524	286.847	291.621	295.308	292.363	289.802	296.485
9	291.557	287.29	292.503	286.31	285.991	290.54	289.663	284.19	293.417	284.89	290.41	295.286	292.58	286.077	288.303	286.097	281.63	283.29	283.783	285.657	286.417	294.527	292.95	294.157	292.998	292.786	289.663	280.877	288.117	287.53	286.757	285.487	289.19	294.45	293.783	284.643	293.023	293.91	284.777	289.21	290.703	285.963	282.423	281.497	286.637	288.367	287.91	285.71	290.797
10	285.086	281.77	284.917	281.063	280.682	282.924	284.189	279.243	288.579	279.176	284.273	289.757	286.91	277.543	282.757	281.344	277.289	277.479	278.718	279.827	281.405	289.305	287.853	288.44	286.923	284.937	282.724	274.95	280.002	280.577	279.127	279.931	284.111	288.156	287.789	278.479	285.821	287.337	277.402	282.61	287.202	281.831	276.427	277.295	281.305	282.915	283.795	280.411	285.215
11	277.294	273.674	275.74	273.95	273.7	274.79	276.047	272.833	281	273.833	276.274	284.342	281.681	275.676	277.724	277.116	271.957	270.163	274.15	276.184	276.603	284.329	283.271	284.497	282.95	281.281	278.983	273.935	279.43	277.417	278.246	272.821	278.433	282.977	282.583	274.267	280.73	280.53	275.95	281.477	279.629	274.377	269.483	272.937	275.998	278.226	276.243	275.69	279.31
12	273.662	268.158	270.159	268.594	267.91	268.424	269.653	267.619	276.814	267.957	269.861	279.541	277.15	268.334	270.992	269.878	265.492	266.724	267.769	268.787	270.911	279.093	277.853	279.124	275.364	274.95	272.15	267.65	274.982	270.863	272.336	269.362	271.646	275.189	275.085	266.069	273.027	273.51	269.015	272.84	276.057	271.45	265.95	267.866	270.454	272.861	274.402	270.026	272.883
1	268.24	258.511	261.911	258.905	260.111	262.082	263.224	257.124	271.266	261.382	263.124	273.627	270.898	260.189	263.666	262.466	255.298	258.292	260.085	261.608	261.273	274.098	273.944	274.208	271.782	269.415	266.021	256.273	261.756	261.724	261.24	264.263	263.26	268.408	267.505	260.589	266.273	266.531	259.453	263.989	272.956	264.944	254.434	255.924	257.679	261.202	269.969	261.073	263.666
2	272.067	264.681	269.088	266.888	266.971	267.702	268.005	265.529	274.081	266.364	268.812	276.978	274.929	266.981	267.46	268.157	263.283	265.047	266.316	267.398	268.578	276.212	276.164	277.681	275.295	274.378	271.116	265.384	272.171	268.081	269.181	268.871	270.088	274.357	273.95	265.219	272.798	273.357	267.791	272.688	276.26	270.391	261.95	263.96	265.033	271.853	272.674	267.564	271.805
3	278.724	277.84	279.079	277.898	277.366	277.26	279.26	277.008	281.092	275.931	278.356	283.011	281.124	277.718	278.821	278.169	274.13	273.718	275.273	277.627	278.492	281.86	281.86	283.769	281.163	280.802	281.795	276.453	283.227	280.931	280.756	276.356	280.711	284.685	284.44	275.492	282.918	283.569	278.608	283.647	281.54	277.918	272.86	275.205	278.182	282.185	279.373	276.75	282.75
4	283.25	281.613	284.143	282.117	280.053	282.203	283.097	278.217	284.57	278.957	282.363	286.803	285.043	281.297	282.767	281.65	276.91	276.457	278.37	280.683	281.737	285.143	285.21	287.077	284.47	284.237	284.89	280.137	286.663	285.003	284.03	278.607	284.183	288.683	288.163	278.667	287.23	288.303	282.79	287.57	285.55	280.737	277.153	278.813	281.15	285.403	281.37	279.53	286.53
5	286.827	281.537	286.569	283.008	281.189	284.04	283.866	279.563	288.395	281.273	284.298	290.26	289.111	285.234	284.634	283.866	278.905	278.931	281.456	283.531	284.131	289.621	289.324	290.908	288.86	288.06	288.537	284.769	291.976	291.085	289.415	281.911	286.273	291.498	291.479	281.595	291.556	291.911	289.544	292.782	288.747	283.953	279.531	280.466	284.434	289.385	285.215	283.285	291.047
6	290.317	287.023	292.017	288.03	285.863	289.563	288.437	282.557	291.217	286.483	290.01	293.51	292.223	289.51	289.343	288.29	283.463	282.983	284.317	287.1	287.803	293.107	293.023	294.117	292.343	292.637	293.29	287.37	295.823	295.283	293.177	287.617	288.657	296.79	295.38	286.283	297.47	297.13	293.733	297.177	293.42	288.543	285.503	285.003	290.037	295.057	289.45	286.93	296.643
7	294.085	291.008	296.124	291.144	288.84	293.644	291.911	286.105	294.473	289.627	294.473	296.776	294.847	292.556	293.021	291.518	288.324	287.634	288.769	290.46	291.724	296.053	295.627	296.537	295.344	296.137	295.466	288.802	296.937	296.647	294.547	291.276	292.473	299.447	298.492	289.124	299.821	300.363	294.324	297.408	296.205	291.931	289.544	287.998	293.521	298.356	293.544	290.973	299.073
8	293.563	290.976	296.931	291.305	289.169	294.169	293.344	284.892	294.615	289.595	294.673	296.853	294.563	289.756	293.634	292.182	289.305	287.866	287.763	289.356	290.518	296.363	295.292	296.744	295.163	296.205	294.027	285.311	294.718	292.795	292.237	291.563	292.356	297.918	297.369	287.84	297.156	297.473	292.46	294.866	297.305	292.331	287.731	286.466	290.537	294.024	293.595	290.473	295.511
9	291.33	287.357	290.923	286.763	286.337	288.46	288.923	284.943	293.11	284.123	289.057	294.99	293.557	286.99	289.103	288.05	284.283	282.543	284.15	286.43	287.977	294.787	294.103	295.503	294.39	294.357	290.59	283.59	289.143	290.137	287.773	285.463	290.083	295.123	294.923	285.097	294.27	295.283	286.443	291.617	293.773	287.807	282.85	282.847	287.59	291.173	288.717	285.89	292.983
10	285.376	281.518	284.363	281.215	281.382	282.95	283.053	280.505	288.647	280.04	283.356	289.956	288.84	281.479	283.195	282.485	278.35	277.944	279.627	281.192	282.75	290.218	289.221	289.869	288.363	287.556	284.989	279.453	284.582	284.924	282.74	280.85	284.55	288.756	288.834	278.963	288.356	288.447	281.769	287.098	288.027	282.985	277.827	278.463	281.95	285.482	283.118	280.673	287.169
11	279.503	274.85	277.05	275.737	275.25	275.383	276.143	274.533	282.47	274.39	276.377	284.55	282.043	273.303	276.363	275.877	272.835	272.003	272.917	274.49	276.45	283.743	282.597	283.503	281.603	279.89	276.87	271.83	277.683	278.123	275.41	275.977	277.317	281.343	281.08	271.583	278.883	280.203	274.297	278.183	281.93	276.277	272.597	273.683	275.51	278.387	277.587	274.893	279.103
12	273.427	267.95	270.098	268.969	269.421	269.66	270.95	268.595	277.373	268.376	271.098	279.963	278.092	272.092	272.247	271.518	268.15	267.169	268.363	270.518	270.789	279.834	278.963	280.179	277.415	276.753	272.369	270.331	275.402	274.46	273.734	270.766	272.169	275.802	275.485	267.415	273.447	273.86	271.15	275.44	276.195	271.298	266.608	268.256	270.621	272.36	272.073	269.795	273.64
1	271.279	264.55	262.898	263.131	267.808	267.202	267.969	266.55	275.092	265.885	268.318	277.582	275.64	269.776	270.492	269.118	266.658	264.402	266.434	268.685	269.769	277.195	276.705	277.853	275.108	274.24	270.905	268.737	274.305	273.544	271.682	268.14	271.331	274.492	274.26	263.989	272.595	272.905	270.389	274.331	274.595	268.879	265.169	266.366	268.266	271.756	271.35	267.556	272.144
2	276.786	271.986	274.079	272.657	273.046	272.879	273.582	272.807	279.686	270.879	273.657	280.614	279.457	273.55	274.814	274.621	270.941	270.579	271.536	273.336	274.243	280.539	280.043	281.164	278.854	278.607	274.521	272.15	278.693	276.793	275.261	273.325	275.643	278.193	277.85	267.479	276.307	277.707	273.221	276.993	278.886	274.082	270.793	271.893	273.743	276.364	275.721	271.661	276.814
3	277.04	274.053	277.253	275.111	274.698	275.34	275.156	273.756	279.95	273.924	275.937	281.595	280.389	276.66	275.989	276.324	272.602	271.595	273.744	275.466	275.795	281.189	280.815	282.595	280.298	279.563	278.576	275.976	282.247	281.427	279.215	274.921	278.518	282.208	281.576	271.789	281.215	282.079	277.131	282.008	279.827	275.195	272.047	273.356	276.156	279.456	275.95	274.279	280.692
4	279.09	277.29	279.837	277.957	275.2	277.82	277.577	273.09	280.41	276.67	278.743	282.537	281.11	277.783	278.997	278.657	274.727	274.117	275.503	276.69	277.41	281.907	281.837	283.563	281.55	280.99	279.757	276.853	283.503	281.803	280.16	277.463	279.023	282.743	282.523	273.003	282.977	283.71	279.223	283.137	282.9	278.24	274.543	275.913	278.403	282.11	279.37	276.657	282.877
5	286.776	282.615	286.937	283.298	281.731	284.615	284.737	279.744	287.84	281.073	285.189	289.511	288.66	285.556	283.956	283.479	277.718	278.544	281.034	283.479	284.202	289.021	288.953	290.698	289.027	288.105	288.595	283.86	291.731	290.653	288.153	281.392	286.395	291.595	291.782	281.46	291.647	291.879	287.627	292.06	288.818	282.44	280.027	281.256	284.969	289.211	285.46	282.679	290.427
6	290.417	286.443	291.543	287.43	284.99	288.743	287.283	283.057	292.203	285.43	289.09	294.503	293.283	287.317	287.623	287.083	281.597	281.583	283.837	285.383	287.477	293.283	292.95	294.963	292.717	292.93	290.937	283.21	293.67	293.343	290.463	287.083	289.11	294.997	294.297	283.677	294.877	296.01	289.423	293.457	295.283	288.347	283.117	282.58	287.663	292.09	289.743	285.243	294.117
7	294.253	290.182	296.402	290.834	289.269	293.285	291.234	285.369	295.524	288.905	293.498	297.427	295.46	291.427	291.744	291.389	286.266	286.369	288.369	289.827	291.279	296.376	296.124	297.169	295.473	296.673	295.705	287.679	295.195	297.698	293.266	290.666	292.911	299.827	298.834	289.569	300.008	300.918	293.215	296.705	296.863	290.337	288.821	288.037	293.176	297.063	291.666	290.292	298.608
8	292.653	288.395	293.911	288.924	287.64	291.505	289.673	285.369	293.169	286.95	291.782	294.892	293.344	290.95	290.169	289.744	284.647	284.163	286.46	288.382	289.253	294.863	294.389	295.285	293.934	294.84	292.995	288.337	294.769	297.15	293.098	288.35	290.021	297.782	296.602	288.924	298.976	298.769	293.479	296.834	294.315	288.621	287.079	286.202	291.905	295.753	290.144	289.389	297.911
9	289.257	284.717	289.29	285.477	283.867	287.25	286.643	281.57	290.827	283.123	287.403	293.077	291.097	285.883	286.623	285.863	281.663	281.417	282.49	283.99	285.723	293.107	292.63	293.383	291.863	292.337	288.87	283.137	289.397	291.063	287.103	284.873	287.823	292.75	292.257	283.297	292.49	292.89	286.41	291.617	290.637	284.76	282.47	281.49	286.437	289.65	286.21	284.97	291.197
10	285.527	281.318	284.085	280.827	279.756	282.003	284.085	277.318	288.092	279.137	283.331	290.111	287.498	279.311	281.324	280.55	275.607	275.376	278.002	279.705	281.305	289.692	288.395	289.253	287.376	286.079	283.331	275.75	282.292	284.344	280.382	278.727	284.608	287.885	287.731	278.66	286.266	287.556	278.808	284.079	286.553	280.618	276.498	276.847	280.666	283.208	282.389	279.853	285.505
11	281.737	275.837	278.59	276.51	275.29	276.317	276.963	275.203	283.55	274.377	276.91	285.663	283.263	274.877	276.757	276.783	272.604	273.03	274.07	275.437	276.497	284.857	283.67	284.39	282.123	281.137	277.603	273.037	278.77	279.077	276.693	275.77	278.377	281.123	280.887	272.317	279.517	280.937	275.183	279.823	281.98	276.877	273.19	273.3	275.623	278.09	278.05	275.18	279.383
12	275.905	273.337	274.569	273.75	273.421	273.227	273.937	272.956	279.302	271.885	274.456	282.163	280.137	273.369	275.305	274.866	271.631	271.111	271.544	272.885	273.827	281.092	280.24	281.124	278.744	278.15	273.724	271.053	278.408	276.195	274.356	273.969	275.279	277.298	277.237	268.969	275.395	276.453	273.002	276.124	279.598	274.569	270.479	271.627	272.615	274.834	275.156	270.818	275.195
1	276.073	270.982	273.666	272.305	272.892	272.882	273.602	272.169	278.618	271.156	274.608	280.795	279.331	272.963	275.382	275.066	270.559	269.582	272.047	273.479	273.863	280.573	280.085	280.756	278.369	277.085	273.634	271.163	276.64	275.608	273.627	273.066	275.305	277.524	278.053	269.673	275.473	276.724	272.195	275.892	279.211	274.031	268.408	271.553	273.227	275.053	273.995	272.092	275.076
2	275.2	272.636	275.143	273.789	272.486	274.136	274.057	271.686	277.025	271.482	274.971	279.157	278.421	272.443	274.936	275.079	271.767	270.214	272.371	273.586	274.275	279.271	279.071	280.446	278.957	278.214	274.321	271.707	275.15	276.636	273.95	272.589	275.221	277.814	278.011	269.136	276.35	277.779	272.943	276.707	279.171	273.711	269.314	272.368	274.279	277.375	275.336	272.829	277.75
3	277.737	276.744	279.156	277.511	275.292	277.402	277.357	274.318	279.234	276.202	278.063	280.873	279.731	276.705	278.647	278.563	275.654	274.698	276.827	277.673	277.795	280.779	280.698	282.034	280.589	279.892	279.215	275.582	281.35	281.798	279.044	278.853	278.834	282.866	283.034	274.627	282.698	283.363	277.931	283.105	282.402	279.166	274.247	277.847	279.369	282.595	278.621	277.318	283.376
4	281.923	278.663	281.777	279.383	278.157	279.807	279.837	276.103	283.217	277.41	279.977	284.497	283.243	279.917	280.37	279.81	276.419	275.89	278.39	279.403	280.03	284.173	283.98	285.357	283.93	283.37	282.857	280.17	286.27	285.537	284.21	279.167	281.443	285.557	286.117	277.177	287.103	287.337	282.73	287.49	284.913	279.433	276.263	278.45	281.197	285.383	280.943	279.37	286.857
5	287.524	282.698	286.621	283.673	282.198	284.015	284.189	281.331	289.034	281.573	283.995	290.247	289.511	285.002	284.376	283.744	279.105	278.795	280.692	282.976	283.827	289.189	289.215	291.305	289.563	288.782	287.989	283.105	290.95	290.498	288.073	282.482	286.356	290.563	291.053	281.008	291.685	292.053	286.615	291.898	289.295	282.998	280.092	280.321	284.479	289.673	284.531	281.795	290.873
6	292.437	287.983	293.203	288.623	286.747	291.17	291.343	283.49	294.16	286.94	290.95	297.217	295.023	289.29	289.237	288.903	282.283	283.05	285.897	288.943	289.88	295.89	295.263	296.903	294.863	294.377	293.59	284.677	295.07	295.697	292.417	287.497	292.297	297.903	297.31	287.683	297.663	298.017	290.857	295.89	294.923	287.973	284.823	284.543	290.023	294.853	289.47	287.103	296.63
7	294.434	291.698	297.285	291.837	289.556	294.556	293.518	284.118	295.956	289.837	294.756	298.589	296.356	291.763	292.685	291.989	285.634	286.234	288.098	290.363	291.869	298.008	297.498	298.234	296.905	298.118	295.937	287.376	296.137	298.447	294.085	290.808	294.118	300.279	299.163	290.253	300.15	300.724	292.963	297.144	297.653	291.289	289.279	287.924	293.634	297.627	292.924	291.647	299.492
8	292.731	290.679	295.292	289.866	287.647	293.124	292.782	283.853	294.679	287.837	293.511	297.066	294.434	289.737	291.995	290.673	285.823	285.589	287.034	288.982	290.227	297.356	296.44	296.924	295.55	295.86	292.827	284.085	293.905	294.705	291.389	291.34	293.24	297.331	296.834	287.066	296.395	297.556	291.673	294.266	297.824	291.721	287.215	286.676	291.06	294.221	294.202	290.131	296.047
9	291.61	287.91	291.677	287.037	285.663	289.99	291.11	282.963	293.013	285.093	291.103	294.763	292.703	284.23	289.377	288.077	283.723	282.963	284.477	285.557	287.223	294.637	293.61	294.103	292.31	291.797	288.377	280.337	287.91	289.923	286.23	287.03	289.59	293.523	293.51	284.357	292.63	293.59	284.937	289.37	293.073	287.407	282.723	282.79	287.003	289.51	288.503	286.797	292.09
10	286.615	282.737	284.931	282.698	282.898	283.608	285.679	281.363	289.292	280.595	284.447	291.473	290.015	283.344	284.537	284.263	279.223	277.766	280.608	282.369	283.295	291.456	290.589	291.582	290.047	289.621	286.563	280.795	286.718	288.279	284.708	280.456	286.06	290.073	290.318	281.06	289.531	289.782	282.953	288.666	288.111	282.534	277.615	279.405	282.569	285.856	282.931	281.55	288.531
11	279.057	274.657	274.323	272.223	275.15	274.453	279.37	272.17	282.54	272.12	276.29	285.53	282.203	272.597	276.07	273.927	269.057	268.557	271.763	275.15	275.363	285.037	282.943	283.323	280.937	279.17	276.983	271.57	278.943	278.797	276.383	272.793	278.553	281.863	281.243	273.957	280.13	279.543	274.317	279.31	281.26	274.613	270.183	271.847	273.97	276.713	276.023	274.743	279.027
12	275.85	271.802	271.208	270.079	273.234	271.176	275.556	271.337	281.276	269.692	272.731	284.524	281.008	269.105	273.744	272.431	267.507	266.918	269.285	272.35	272.421	282.473	281.06	281.518	278.634	277.324	273.105	267.847	275.221	274.073	272.447	269.866	274.827	278.176	277.937	271.666	274.995	275.066	269.324	274.06	277.631	271.898	266.395	268.344	270.015	272.176	272.621	271.647	274.389
1	274.885	266.492	270.202	269.879	269.066	268.185	268.366	267.073	277.624	266.873	267.466	279.937	277.827	268.685	267.627	267.647	263.202	262.918	264.86	267.215	268.073	279.382	279.266	279.834	277.921	276.118	270.518	266.75	274.195	272.724	271.592	267.376	269.292	274.363	273.776	265.127	272.727	272.989	268.56	273.492	276.544	271.385	262.053	264.898	266.892	271.889	272.685	267.26	273.382
2	272.95	268.75	271.243	270.036	268.257	269.793	270.4	268.021	276.036	268.554	271.05	278.286	276.557	270.936	271.586	272.357	269.1	266	269.386	271.036	271.214	278.457	278.3	279.286	277.582	276.036	272.157	269.693	274.6	274.679	272.343	270.739	272.371	275.993	275.486	265.139	274.571	275.771	271.496	274.971	277.036	271.725	266.879	268.493	270.636	274.818	274.114	270.007	275.514
3	276.118	273.363	275.55	274.124	272.163	273.537	274.634	270.582	277.982	272.524	274.24	279.75	278.221	274.337	274.273	274.456	270.944	269.737	271.724	273.46	274.247	279.518	279.647	281.144	278.892	278.202	276.305	273.389	278.26	278.84	276.663	274.076	276.098	279.318	279.253	269.663	279.085	280.034	274.221	279.802	279.402	274.473	270.724	271.918	273.827	277.424	276.027	273.331	278.918
4	280.877	279.783	282.257	280.317	278.41	280.163	280.657	277.57	283.043	278.587	280.457	284.53	282.85	280.643	280.543	280.703	277.13	275.943	278.323	279.817	279.967	284.237	284.23	285.75	284.363	283.243	283.483	279.79	285.837	285.39	283.473	279.05	282.663	287.23	287.043	277.31	286.01	286.743	281.91	286.93	284.55	279.543	275.55	277.393	280.397	284.67	280.743	279.697	285.99
5	287.66	282.485	287.35	284.137	282.55	283.969	284.215	281.576	289.115	281.582	284.227	290.556	289.363	286.75	284.118	283.685	279.489	279.511	281.492	283.344	284.118	289.647	289.724	291.492	289.847	288.95	289.537	285.111	292.924	292.524	290.247	282.105	286.669	292.034	291.324	281.95	292.389	292.756	289.363	294.085	289.04	283.092	280.344	280.995	284.647	289.931	285.382	283.008	291.731
6	292.057	286.93	292.663	288.13	286.623	289.897	290.003	283.89	292.89	285.91	290.11	295.29	293.47	290.143	288.683	288	282.23	282.49	285.563	288.137	288.547	294.683	294.31	295.977	294.297	293.97	292.837	287.677	296.13	296.79	293.507	287.423	291.457	297.677	297.343	287.323	297.683	298.323	293.317	297.23	294.287	287.787	285.283	284.617	289.977	295.283	289.117	286.98	297.277
7	294.511	291.15	297.427	292.098	289.511	294.579	293.75	285.911	295.144	289.45	294.898	298.169	295.705	291.227	292.55	291.718	285.995	287.615	288.46	291.118	291.55	297.369	296.705	297.847	296.46	297.492	295.06	287.066	295.627	297.731	294.14	290.424	294.156	300.137	299.531	289.976	299.711	300.769	293.576	295.976	296.973	291.311	288.847	287.663	293.124	298.121	293.215	291.569	299.679
8	294.453	290.634	296.247	290.795	288.653	292.711	291.666	285.673	294.698	288.137	293.234	296.227	294.569	291.311	291.415	291.324	286.06	286.182	288.066	289.324	289.995	296.221	295.44	296.976	295.905	296.627	294.047	287.518	295.627	297.021	293.531	289.469	291.853	298.447	296.737	288.64	298.795	299.24	292.995	296.621	295.75	290.315	287.537	286.902	292.131	295.882	291.582	290.685	297.782
9	289.337	285.983	290.537	286.083	284.917	288.443	288.003	282.35	291.053	283.233	289.097	292.81	291.063	286.857	287.65	287.103	281.777	282.303	283.63	284.983	286.37	292.897	292.237	293.937	292.743	292.403	288.863	283.023	289.557	291.677	287.673	284.58	288.903	294.217	293.45	284.097	293.303	294.037	286.357	290.457	291.033	285.517	282.29	281.84	286.59	288.953	286.363	286.003	291.897
10	284.389	279.621	282.305	279.034	278.489	280.563	281.963	277.666	286.347	277.234	281.653	288.363	286.582	279.969	281.415	281.163	277.189	276.273	278.098	279.324	280.847	288.118	287.047	288.324	286.795	285.711	283.266	278.092	284.695	285.331	282.656	278.976	282.889	287.356	286.685	278.24	286.698	287.498	281.169	286.395	286.153	280.631	275.602	277.663	280.608	283.495	281.937	280.234	285.885
11	275.21	271.157	273.843	272.09	270.05	271.517	271.377	269.95	277.77	270.7	272.237	280.623	278.74	273.683	273.417	273.223	271.277	270.65	271.297	272.03	273.747	280.677	280.177	280.977	279.177	278.21	274.717	273.03	276.28	277.49	275.107	272.973	274.757	277.957	277.567	268.87	277.537	278.41	274.14	278.463	278.573	274.83	270.537	272.143	273.677	277.13	275.357	273.503	278.097
12	272.35	265.931	269.808	267.853	269.527	267.873	269.563	268.673	276.753	267.179	269.627	280.073	277.389	268.821	270.421	270.531	267.079	265.892	267.995	269.66	270.169	278.989	278.318	278.724	275.95	274.911	270.718	264.563	272.102	272.227	270.492	268.144	272.563	274.744	274.663	267.356	272.747	273.166	267.876	272.273	274.844	269.644	264.918	266.608	269.311	270.956	270.027	269.892	272.795
1	272.356	268.176	268.331	269.511	268.692	268.879	270.137	268.382	275.485	266.808	270.685	278.518	276.221	267.444	270.815	271.24	267.44	264.169	267.531	269.453	269.595	278.453	277.195	278.756	275.96	275.082	269.518	262.1	272.511	271.853	269.511	268.66	271.621	274.169	273.95	265.334	272.073	272.924	268.06	272.647	274.686	270.069	264.189	266.46	269.079	271.095	270.24	268.666	272.86
2	271.205	264.467	267.722	267.536	267.088	268.04	268.943	267.44	273.436	267.033	269.164	275.66	274.074	266.929	270.571	270.764	267.926	263.129	266.398	267.136	269.567	275.571	274.971	276.716	274.516	273.729	269.784	264.625	272.45	272.791	270.947	269.619	271.288	273.343	273.453	262.916	272.467	273.681	268.66	272.598	275.52	271.491	265.784	267.909	270.026	271.519	273.178	269.288	272.888
3	274.421	270.182	272.511	270.402	269.785	270.498	271.131	269.189	275.527	269.421	271.615	277.808	276.279	272.621	272.215	272.305	269.053	267.873	269.853	271.634	271.915	277.989	277.582	279.731	277.46	277.495	274.176	272.31	278.45	277.118	275.769	271.092	274.634	277.037	277.237	267.208	276.679	277.079	273.721	278.137	277.362	272.769	268.24	269.995	273.124	276.156	274.569	272.111	277.873
4	284.123	279.643	283.83	281.403	279.7	280.563	281.657	278.99	284.123	279.09	281.597	286.203	285.45	281.343	281.237	280.783	277.147	276.83	278.217	280.203	280.39	285.343	285.157	287.33	285.597	285.03	283.63	280.507	287.477	285.65	284.66	279.053	282.99	286.423	286.61	276.657	286.043	285.637	282.213	286.083	284.294	279.913	276.63	277.173	279.957	285.047	280.763	278.023	286.403
5	289.466	284.473	287.95	285.298	282.847	285.782	286.15	281.969	290.331	282.711	286.015	293.279	291.544	284.834	285.595	284.673	280.35	280.273	281.905	284.047	284.589	291.602	291.182	293.647	291.402	290.324	287.937	282.776	291.066	290.298	287.718	283.066	287.447	292.273	292.195	281.302	291.621	292.421	286.269	291.815	291.178	284.673	280.163	280.785	285.595	290.398	286.215	283.434	292.285
6	291.873	288.17	293.57	289.23	286.467	290.483	289.677	284.083	292.863	286.743	290.637	295.803	293.363	288.143	289.663	288.503	282.59	282.563	285.43	287.803	289.1	294.41	293.95	295.79	293.69	294.11	291.423	285.357	294.677	294.363	292.013	288.14	291.263	296.25	295.517	285.29	295.763	296.743	290.733	293.983	295.327	289.263	285.49	284.39	289.577	294.41	291.43	287.45	295.65
7	294.266	289.931	295.731	290.415	288.737	293.076	291.479	286.034	294.66	289.163	293.827	296.524	294.544	291.415	292.518	291.776	285.911	285.892	287.647	289.924	290.676	295.969	295.711	296.976	295.879	296.853	294.382	288.202	296.389	297.853	294.631	290.347	292.079	298.627	297.356	288.298	298.95	299.182	293.756	296.989	298.229	291.866	288.485	287.124	292.15	297.108	293.315	290.311	298.137
8	293.75	291.969	297.75	291.744	289.447	295.279	294.118	286.176	295.363	288.918	295.511	297.221	294.963	289.047	292.576	292.105	287.55	287.55	289.247	290.434	291.024	297.392	296.492	298.137	296.46	296.898	293.305	285.193	294.785	295.176	292.389	290.363	293.363	298.924	298.227	288.647	297.124	298.408	292.05	293.918	295.918	290.773	287.892	287.305	291.582	294.208	292.227	291.311	296.479
9	290.363	286.563	290.81	286.357	285.223	288.263	288.77	282.797	292.09	284.31	289.237	293.47	291.29	285.023	287.357	286.197	281.93	281.163	284.09	285.523	286.547	293.957	292.663	293.923	292.67	292.977	288.903	281.383	288.36	290.33	286.76	285.387	288.39	293.663	293.53	284.367	293.33	293.79	285.35	289.777	291.464	285.893	283.577	282.3	287.003	289.523	286.883	286.443	292.643
10	286.963	282.105	285.634	281.911	281.376	283.376	284.615	280.35	289.979	280.466	284.085	291.189	288.053	279.995	283.163	282.356	278.84	278.156	279.26	280.679	282.244	290.808	289.944	290.189	288.647	288.008	284.195	278.279	284.102	285.789	282.573	280.44	284.285	287.931	287.918	278.998	286.956	287.324	280.098	284.911	288.18	282.776	277.602	277.937	281.544	284.224	284.189	281.402	286.853
11	281.863	277.35	279.39	277.89	277.163	278.45	279.137	276.45	284.11	276.603	279.03	286.37	283.91	276.59	278.757	278.637	276.083	274.65	275.73	277.11	277.9	285.923	284.97	285.997	284.037	282.683	278.763	275.007	279.277	279.757	277.963	277.327	279.65	282.103	282.037	273.403	281.197	281.39	276.267	280.037	284.25	278.63	274.71	275.45	276.567	280.057	279.497	276.083	281.19
12	275.079	270.227	274.008	272.595	272.679	271.776	272.524	271.95	278.195	270.015	273.111	281.027	278.563	271.963	274.273	273.492	270.795	269.931	270.95	271.498	272.344	280.518	279.711	280.853	278.337	276.724	272.769	269.447	274.408	274.402	271.947	272.156	274.337	275.679	276.163	268.327	274.969	275.485	271.173	274.737	278.174	273.705	269.305	270.505	271.64	274.724	274.234	271.124	274.789
1	273.229	268.098	269.956	267.75	271.382	269.747	270.976	271.083	276.595	268.389	271.111	279.079	276.002	270.008	270.879	271.763	265.892	265.911	268.853	270.905	271.037	278.369	278.156	279.524	276.544	275.35	270.827	265.369	276.924	272.569	272.06	269.744	273.431	274.285	275.282	266.421	272.963	273.453	270.089	273.705	276.966	271.498	265.473	268.124	270.84	272.821	272.137	269.311	273.079
2	276.464	271.107	274.764	273.05	273.15	273.079	273.9	271.94	279.643	271.746	273.614	281.45	279.064	273.029	274.536	273.829	271.714	270.393	271.164	273.186	273.929	280.539	280.664	281.486	278.764	278.843	274.564	272.4	278.136	277.007	275.975	272.418	275.214	277.593	277.896	267.589	276.864	276.914	273.043	277.029	278.371	273.607	267.843	269.618	272.493	275.104	274.164	271.729	275.257
3	277.657	275.189	277.66	275.608	275.44	275.556	276.518	274.617	279.756	274.35	276.189	281.815	279.698	276.26	277.311	276.505	273.04	272.544	274.15	276.537	276.576	281.556	282.092	283.111	281.144	280.311	278.505	274.582	281.882	280.976	278.921	275.147	278.853	281.305	281.94	272.682	281.769	281.944	277.04	281.698	280.831	276.379	271.45	274.127	277.26	280.331	277.511	276.273	280.621
4	282.021	279.683	282.097	279.483	277.363	280.383	281.117	275.636	283.217	277.903	280.27	285.263	283.317	278.07	280.157	278.617	274.57	274.71	276.963	279.017	279.427	284.583	284.797	286.29	284.023	282.69	282.19	277.057	283.293	283.773	281.433	277.977	282.423	286.27	286.113	276.087	285.837	286.143	280.333	285.517	284.083	278.247	275.103	276.093	280.05	283.757	280.65	278.11	284.91
5	286.402	283.066	287.111	283.363	281.04	283.918	283.944	279.382	287.602	282.095	283.866	290.544	288.431	284.279	284.331	282.873	278.989	279.073	280.976	282.479	283.202	289.111	288.963	291.324	289.06	288.337	287.711	280.789	289.511	289.424	287.308	282.847	284.66	290.55	289.585	280.473	291.66	290.692	286.069	290.421	289.334	283.26	279.911	280.005	284.008	289.185	285.576	281.615	290.285
6	291.077	286.757	292.257	287.383	285.63	289.65	288.883	283.157	291.89	285.61	289.897	294.917	292.683	289.15	288.603	287.143	281.597	281.677	284.277	286.81	288.713	293.797	293.583	295.177	293.277	292.65	291.683	286.037	295.053	296.44	292.867	287.047	289.597	295.67	294.783	285.603	297.03	296.557	292.3	296.603	293.763	287.223	285.463	284.433	289.34	293.977	288.63	286.137	295.563
7	293.55	291.047	296.563	291.518	289.124	293.053	291.685	284.989	293.602	288.331	293.595	296.427	293.821	291.976	292.227	291.053	284.915	284.873	287.298	288.956	290.227	296.318	295.982	296.576	295.563	296.208	294.537	288.563	296.873	298.64	294.463	289.863	291.892	299.15	297.589	289.608	300.021	300.563	292.989	297.479	295.566	289.795	289.234	287.915	293.602	296.947	291.634	290.537	298.931
8	292.298	289.795	295.292	289.827	287.627	292.15	290.673	284.66	293.382	287.956	293.131	295.415	293.324	289.227	291.724	290.266	286.495	286.556	287.298	288.298	289.434	295.331	294.989	295.827	294.602	294.847	291.96	286.589	293.889	295.811	292.105	290.927	290.763	296.976	296.447	287.924	297.453	297.647	291.092	294.253	294.815	289.531	288.537	287.263	292.092	295.008	289.963	290.253	296.86
9	290.697	286.903	289.95	285.63	285.51	287.243	289.537	284.15	292.503	282.543	288.437	294.643	292.95	287.417	287.61	286.01	280.45	279.757	283.49	285.95	287.163	294.91	294.643	295.757	294.437	294.19	291.237	284.537	291.447	293.897	289.413	282.183	289.99	295.183	295.04	285.79	294.897	294.877	288.123	292.83	290.46	284.49	281.91	281.697	286.57	290.713	285.883	285.557	292.757
10	282.571	278.947	281.021	278.253	277.769	280.202	281.595	277.91	285.479	277.273	281.292	287.337	285.305	278.86	281.531	279.685	275.485	274.105	276.847	278.789	279.885	287.898	287.621	288.892	287.115	286.479	283.105	277.595	284.221	285.631	282.053	278.75	282.608	286.537	286.482	278.25	286.905	286.266	280.995	285.808	284.218	279.053	275.04	276.608	280.711	282.866	279.569	280.285	284.718
11	279.681	276.65	278.723	276.863	277.043	277.55	278.67	275.406	283.217	275.59	278.83	285.19	283.437	275.283	278.757	278.097	275.697	274.33	275.63	276.81	277.467	284.937	284.817	285.81	283.73	282.917	278.683	274.09	279.497	279.973	277.447	277.45	279.657	281.937	281.927	273.673	281.13	281.497	276.19	280.017	283.393	278.863	273.983	275.427	276.977	279.867	279.423	276.533	279.677
12	270.97	261.337	266.402	262.589	265.608	263.802	264.827	262.007	275.331	263.331	265.395	279.298	276.544	270.408	266.124	265.408	261.692	263.408	265.279	267.982	270.06	279.427	278.963	279.279	276.911	275.583	271.176	268.279	274.427	273.602	271.995	269.395	271.476	274.892	274.382	266.46	273.137	272.595	269.685	272.982	277.298	271.669	262.389	265.115	270.427	272.592	273.008	269.84	272.176
1	272.396	264.795	267.64	266.541	268.517	266.812	268.358	267.877	276.438	266.369	269.696	280.105	278.064	270.031	269.593	269.436	266.818	265.341	267.384	268.904	270.811	279.598	279.343	279.564	276.714	275.686	271.724	269.263	274.898	274.012	273.222	269.564	272.398	274.132	274.793	265.63	273.52	273.288	269.792	274.017	277.183	271.039	261.677	263.541	265.95	272.971	272.707	267.358	272.371
2	272.557	268.957	270.307	269.371	269.029	269.136	270.779	267.572	275.158	268.439	269.95	276.594	275.654	266.743	271.393	269.814	266.161	265.8	267.207	268.993	269.679	276.579	276.271	277.221	274.679	272.098	270.214	264.371	270.365	271.421	268.529	268.786	271.569	267.15	274.329	265.48	273.336	273.714	267.243	271.629	276.757	270.121	248.35	265.094	269.543	272.006	273.064	268.136	272.821
3	278.083	275.944	278.479	276.498	275.073	276.363	277.615	273.518	279.471	275.06	277.679	281.423	280.266	275.182	277.582	276.802	273.733	273.31	274.271	276.071	276.147	281.15	281.098	282.724	280.531	279.15	277.098	273.685	280.369	279.202	277.182	275.082	278.026	281.305	281.092	271.713	279.853	280.718	274.94	279.634	281.113	276.221	271.45	274.108	276.724	279.603	277.769	274.505	280.776
4	281.177	280.237	282.69	280.603	278.37	279.99	281.523	276.923	282.79	278.663	280.643	284.783	283.49	280.717	281.47	280.65	276.516	276.603	277.964	279.502	280.31	283.863	283.957	285.837	284.517	283.557	282.943	279.143	285.373	285.62	283.227	278.617	282.217	286.27	286.07	276.276	286.57	285.897	281.97	286.403	283.821	279.522	275.103	277.7	280.979	284.15	280.53	279.03	285.61
5	288.743	284.203	288.843	285.497	283.317	285.643	286.623	282.463	289.784	282.79	285.997	292.783	291.083	285.43	285.123	283.843	279.247	279.89	282.191	283.91	285.083	290.597	290.777	292.55	290.37	289.59	289.163	282.71	291.863	290.867	289.18	282.293	287.85	290.55	292.221	281.767	292.483	292.143	287.116	291.55	289.543	282.94	279.911	280.953	284.697	290.18	285.077	282.73	291.637
6	291.45	287.57	293.423	288.357	286.463	290.03	290.217	284.023	292.743	285.707	290.25	295.657	293.823	289.417	288.883	288.363	283.057	283.991	286.567	288.183	289.827	294.403	293.503	295.51	293.817	293.917	292.877	285.973	295.55	295.747	292.767	287.987	291.283	295.67	296.639	286.827	297.877	297.337	291.997	296.01	293.227	287.49	285.463	285.35	290.763	294.68	289.13	287.697	296.183
7	294.505	291.485	296.679	291.802	289.537	293.634	293.047	286.305	294.834	289.16	294.363	297.673	295.679	291.15	292.808	292.085	287.889	287.847	290.16	291.337	292.679	296.718	295.956	297.073	296.047	296.692	295.092	287.863	295.48	298.027	293.947	291.511	294.227	299.15	299.15	289.775	300.469	300.103	292.373	295.647	296.343	291.627	289.234	289.124	293.982	298.602	293.06	292.189	299.731
8	293.931	292.453	298.034	291.55	289.434	294.585	294.26	285.866	294.873	289.063	295.163	298.017	295.518	289.763	292.298	291.137	287.092	287.629	289.156	290.505	291.734	297.169	296.292	297.434	295.989	296.105	294.976	285.692	294.18	295.96	292.531	289.795	293.489	296.976	298.495	289.315	298.892	298.711	291.815	294.408	295.98	290.505	288.537	287.834	292.537	294.424	292.137	290.382	296.802
9	290.81	287.777	292.35	287.317	286.557	289.05	290.283	284.09	293.184	283.84	289.81	295.423	293.657	287.423	288.69	287.637	282.916	281.923	284.457	286.923	287.95	295.55	294.523	296.23	294.79	294.433	291.757	284.31	290.23	293.16	289.117	284.147	289.743	295.183	294.813	286.487	295.41	295.217	287.737	292.657	291.379	285.753	281.91	283.143	287.697	290.113	286.15	286.25	293.19
10	283.942	281.109	283.496	281.427	280.367	281.597	282.054	279.541	286.418	279.391	282.18	288.254	286.974	279.591	282.004	281.714	277.95	277.278	279.823	279.791	280.764	288.258	287.55	288.286	286.693	285.55	283.24	278.057	283.678	284.757	281.474	280.833	282.364	286.537	286.529	278.195	286.169	286.403	280.282	285.057	287.502	281.813	275.04	277.692	281.408	283.911	282.73	280.764	285.769
11	278.717	272.998	276.177	274.07	273.803	275.197	275.937	273.463	281.382	273.067	276.023	283.537	281.117	274.857	275.419	275.137	272.81	272.443	274.319	273.83	274.973	283.023	282.257	282.783	280.947	280.312	275.963	273.563	277.547	278.68	276.16	274.473	276.577	281.937	279.325	270.935	278.743	278.643	274.143	278.263	281.243	276.167	268.15	271.871	274.33	276.247	276.777	273.803	277.323
12	275.66	272.819	274.697	273.777	274.015	273.269	273.26	273.303	278.776	271.802	273.905	281.421	279.234	271.027	274.344	274.617	271.282	269.257	272.002	272.227	272.86	280.292	279.247	280.531	277.76	276.334	272.724	269.534	274.782	275.085	273.502	273.047	274.807	274.892	276.997	269.228	275.24	275.098	271.444	274.94	279.365	273.673	262.389	270.253	272.266	273.708	274.627	271.834	274.782
Mean (k):	282.881	278.593	282.198	278.981	278.504	280.788	280.512	276	284.988	278.267	281.019	287.189	285.287	279.971	279.718	280.003	275.917	275.66	277.249	278.874	280.203	286.524	286.113	287.254	285.684	285.661	282.94	279.074	284.454	284.854	282.027	278.956	282.073	286.496	286.395	277.289	286.219	284.24	280.843	285.136	285.173	280.028	275.981	276.761	280.197	283.526	281.594	278.862	285.211
Mean ©:	9.73145	5.44333	9.04784	5.83072	5.35356	7.63792	7.36248	2.84998	11.8379	5.11688	7.86869	14.0393	12.1372	6.82055	6.5684	6.85318	2.76743	2.51035	4.09866	5.72405	7.05295	13.3738	12.9632	14.104	12.5345	12.5109	9.7901	5.92399	11.3043	11.7043	8.87703	5.80578	8.92329	13.3456	13.2454	4.13945	13.069	11.0903	7.69261	11.9863	12.0234	6.87837	2.83085	3.6107	7.0465	10.3756	8.44373	5.71189	12.061
[truncated: 38 more columns]

## Sheet: Obs-TMAX
1	282.624	274.141	275.554	276.059	278.489	276.171	275.61	277.776	283.364	278.32	278.45	284.558	285.95	280.408	280.546	277.941	279.045	275.19	277.756	279.716	281.727	285.557	285.384	286.517	287.032	287.565	280.763	280.918	285.66	284.973	283.515	281.776	282.831	284.518	283.334	274.647	283.24	285.874	280.482	285.385	288.096	283.26	279.311	279.807	281.55	287.368	285.221	279.705	285.779
2	280.567	277.75	282.31	281.559	278.283	280.104	279.207	278.766	280.354	279.825	279.641	281.514	284.109	282.042	281.337	281.593	282.264	276.413	279.157	279.788	283.371	283.061	283.328	284.571	284.934	285.642	282.05	281.358	285.007	285.708	282.898	283.473	283.938	285.621	284.518	274.25	284.724	287.321	279.18	286.746	288.204	283.629	281.617	280.889	282.192	288.824	285.05	279.588	286.669
3	283.65	280.823	285	283.518	278.431	282.35	281.731	275.991	281.28	281.291	282.261	281.736	282.635	280.447	281.905	282.831	284.358	280.382	280.692	280.912	283.343	282.643	282.521	284.066	284.173	285.253	283.079	279.783	284.679	286.521	281.553	286.015	283.675	285.189	284.579	274.492	285.333	287.053	281.156	290.411	290.798	286.021	282.763	282.239	282.947	286.829	287.995	282.379	286.297
4	294.543	288.277	294.363	292.043	287.868	290.369	290.017	286.917	290.243	289.79	289.967	291.05	293.557	290.9	288.794	289.916	290.95	287.957	289.243	289.723	291.903	289.684	289.907	292.103	293.44	294.178	292.637	290.89	296.797	296.3	292.533	292.736	292.047	294.943	294.153	283.409	295.633	297.413	291.94	295.591	297.837	292.38	290.877	289.812	290.897	297.307	293.937	289.35	296.907
5	297.453	290.123	297.595	294.466	292.556	294.124	294.079	291.85	293.253	293.208	293.847	295.443	296.247	298.197	292.782	294.497	294.911	291.396	293.563	294.134	296.673	294.034	294.169	296.867	296.576	300.066	299.743	299.208	304.853	304.411	300.843	296.479	296.789	299.776	299.405	288.273	301.737	303.131	299.185	302.924	303.215	297.031	295.402	294.479	295.879	302.392	299.097	293.92	302.727
6	304.164	295.709	302.88	299.043	295.81	299.717	298.827	294.577	299.65	298.37	299.983	300.195	301.277	301.963	299.12	300.537	302.183	298.364	299.373	300.137	303.77	299.197	299.13	302.197	301.167	305.097	302.757	302.637	309.59	308.237	304.78	304.437	304.24	305.97	305.943	294.36	306.557	309.177	302.77	307.223	309.757	304.937	302.87	301.79	303.15	309.277	306.91	302.013	309.19
7	306.956	302.969	308.985	305.608	301.76	306.95	305.708	298.315	302.331	304.824	307.553	302.009	304.015	305.708	305.94	307.576	309.905	305.65	305.266	304.998	308.818	301.957	301.69	304.966	303.376	305.943	306.692	305.021	311.57	310.466	307.095	310.457	308.467	308.931	309.508	298.453	310.095	312.447	304.776	309.105	316.317	311.753	308.015	307.256	307.344	312.621	312.815	306.143	312.94
8	307.198	303.221	308.837	305.55	301.663	306.134	304.982	298.08	303.318	304.097	306.208	302.308	305.102	303.389	305.118	306.392	308.789	303.889	303.537	303.031	306.405	302.707	302.46	305.279	304.392	306.427	304.221	302.976	309.098	308.056	304.815	308.992	306.192	307.04	307.089	296.344	307.082	309.937	302.944	306.918	315.744	309.95	305.944	305.337	305.434	310.295	311.498	304.657	310.202
9	302.707	300.397	306.563	303.393	300.017	303.333	302.573	297.309	299.487	301.963	303.02	300.398	303.26	301.083	302.777	304.119	305.957	300.583	301.057	301.05	303.863	301.053	301.316	303.793	303.74	305.13	302.087	301.197	305.81	305.947	302.38	306.057	303.707	304.9	304.467	293.883	304.6	307.323	300.733	304.183	312.333	306.277	303.09	302.25	302.467	307.267	307.763	301.014	307.03
10	293.171	289.956	295.595	293.137	291.091	293.433	292.779	290.024	292.304	292.777	293.518	293.784	295.226	294.677	289.55	294.598	295.677	292.15	293.415	294.231	297.021	295.083	295.66	297.015	296.711	298.408	296.847	296.331	299.421	301.447	297.03	298.083	297.133	299.679	298.705	288.647	299.289	301.802	296.815	299.847	304.295	299.089	296.247	295.995	297.302	301.576	301.447	295.182	301.279
11	284.143	280.786	285.319	283.313	280.921	283	282.24	280.312	285.209	281.77	281.894	287.041	287.44	285.669	281.216	283.179	283.681	279.82	281.65	281.847	285.287	288.584	288.619	290.043	289.443	290.103	286.12	285.502	290.91	290.947	287.147	285.302	285.381	288.003	287.007	277.668	287.877	290.07	286.227	289.373	291.291	286.474	283.383	283.838	285.275	289.383	288.77	283.947	288.89
12	282.76	273.508	279.554	277.864	275.413	276.424	275.534	275.508	284.754	276.909	276.523	285.1	286.565	279.521	274.246	277.082	278.126	273.853	275.447	275.353	278.717	285.464	285.767	286.498	286.191	286.434	277.524	279.75	285.924	281.864	281.492	280.267	279.057	282.098	280.911	273.753	280.07	282.674	277.737	281.237	286.525	281.519	277.537	277.112	278.594	283.462	284.382	277.205	282.171
1	282.912	279.025	284.205	283.127	281.789	281.636	281.244	282.54	283.733	281.612	280.378	287.367	289.442	283.602	280.546	281.588	282.943	277.863	280.495	281.153	283.853	286.307	286.937	288.056	288.333	288.331	282.166	282.572	289.127	287.189	285.44	284.511	283.785	285.843	284.973	276.723	284.105	285.978	282.803	285.385	289.65	285.318	282.595	283.327	283.65	287.368	287.085	281.232	286.985
2	282.18	278.388	283.315	282.717	281.172	282.038	281.596	280.046	282.289	281.28	282.412	282.618	284.629	283.281	281.214	283.283	283.272	280.175	282.436	283.057	285.262	284.069	284.735	285.368	285.479	286.864	283.693	282.624	287.354	287.921	284.806	286.55	285.15	287.378	285.911	276.424	285.843	288.243	283.743	286.746	291.434	286.796	285.086	284.702	285.066	288.824	289.307	283.469	288.786
3	283.795	279.35	285.325	283.544	281.185	282.46	282.118	281.417	282.25	282.17	280.877	282.132	284.126	283.988	279.591	282.664	281.973	279.923	282.373	282.164	285.179	283.583	283.85	285.789	285.925	287.24	286.597	284.283	290.621	291.55	288.505	284.688	285.722	289.012	287.334	276.039	288.6	290.55	287.695	290.411	289.363	285.34	283.889	283.688	285.116	290.447	288.163	282.379	290.618
4	291.06	286.665	292.925	290.983	289.225	289.157	289.16	288.182	286.375	288.737	288.957	286.827	290.646	291.729	288.395	290.717	290.643	287.957	290.167	291.163	292.55	287.854	287.75	290.223	291.6	293.012	294.257	291.31	296.597	298.017	294.068	293.171	293.181	296.24	295.44	283.237	296.517	298.893	293.48	297.219	297.65	292.97	292.21	291.543	292.917	299.877	295.297	290.791	298.97
5	300.566	295.934	303.06	299.563	297.717	298.969	298.811	296.976	294.943	298.382	298.318	294.157	298.563	299.744	297.24	299.84	299.498	296.256	298.034	298.302	300.057	294.715	294.895	297.415	298.7	300.297	301.015	299.163	305.55	304.94	301.263	300.918	300.393	303.463	302.724	291.037	303.698	305.917	300.06	303.534	307.327	300.685	299.479	298.885	300.19	306.44	303.169	298.046	306.231
6	306.8	300.24	307.077	303.777	300.443	304.363	303.597	298.598	300.99	302.364	304.11	299.933	302.8	304.153	302.298	304.437	306.043	302.195	303.42	303.153	306.107	300.068	300.187	302.6	302.303	305.97	304.693	302.723	309.457	308.54	304.997	307.017	306.37	308.52	308.087	296.367	308.402	310.907	303.357	307.333	312.2	307.18	305.85	304.379	305.8	311.847	309.19	303.85	311.527
7	306.433	302.815	308.94	305.292	302.011	306.653	305.707	298.163	302.092	303.93	305.877	301.534	304.117	304.705	304.518	306.27	306.39	304.107	304.731	303.433	307.315	301.189	301.434	303.756	303.137	305.95	305.382	303.827	310.415	309.673	306.727	309.363	307.14	309.15	308.547	297.403	308.924	311.46	304.944	308.911	314.682	310.12	307.373	306.224	306.979	312.363	311.653	305.011	311.921
8	305.018	301.713	307.398	304.337	300.956	305.344	304.467	297.312	301.31	303.202	304.708	300.808	302.695	305.84	303.918	305.956	305.05	303.173	303.882	303.456	307.547	301.017	301.289	303.605	303.227	305.356	305.971	304.86	310.495	310.292	306.831	308.598	307.453	309.618	308.86	297.931	309.302	311.503	305.537	309.131	313.908	309.289	307.118	306.124	306.998	312.456	310.898	305.05	312.227
9	299.686	296.56	301.984	299.93	297.247	301.003	300.3	293.336	296.55	298.322	300.33	297.324	299.1	299.587	300.598	300.978	300.753	299.123	300.153	299.67	302.777	297.596	298.067	299.657	299.663	301.763	301.18	299.57	303.71	305.547	300.77	305.302	302.36	305.027	303.91	293.653	304.517	306.563	301.687	304.433	310.117	305.523	303.23	302.394	302.963	307.233	307.21	301.583	307.227
10	288.806	284.569	289.54	288.4	283.976	289.009	287.244	282.774	289.526	287.619	288.95	290.022	290.279	288.44	289.55	289.257	289.325	286.85	287.669	286.971	290.218	290.94	291.21	292.579	291.879	293.298	290.331	287.61	291.747	294.067	289.802	293.747	291.069	293.013	291.734	282.847	292.785	294.823	290.982	294.402	300.11	295.111	290.334	289.45	290.86	294.353	296.55	290.312	294.82
11	285.08	281.846	285.286	284.957	285.697	284.905	284.807	285.6	286.85	284.957	285.488	287.643	289.478	287.633	282.95	286.953	286.283	285.457	285.83	286.4	288.702	288.533	288.983	290.157	289.787	290.783	288.707	287.423	291.237	292.71	289.657	289.431	288.85	291.65	290.413	280.95	290.843	292.283	289.43	291.95	295.629	290.636	287.883	287.357	288.489	292.853	293.43	287.909	293.013
12	280.871	276.763	279.945	279.683	279.089	278.426	278.756	280.159	284.172	278.788	278.521	285.664	287.872	283.993	279.806	279.667	279.169	276.679	278.911	279.01	281.587	287.1	287.46	287.702	288.087	289.143	281.866	284.033	289.702	286.607	286.877	281.291	282.498	284.892	284.115	275.724	284.15	285.802	284.84	286.908	287.706	283.411	280.837	280.55	282.298	286.863	286.105	281.477	285.934
1	279.617	270.976	274.512	272.603	274.583	272.895	273.502	272.293	280.797	273.767	273.533	281.371	282.67	277.035	273.614	273.398	272.559	272.395	273.634	275.172	277.367	282.583	282.973	284.176	283.931	284.642	277.754	276.079	283.234	281.792	280.205	277.385	278.334	281.989	281.027	273.015	281.053	283.457	280.269	282.417	285.436	280.397	275.276	275.432	277.817	283.687	283.879	276.754	283.295
2	280.741	273.918	280.046	277.334	276.571	275.593	274.902	276.267	281.154	275.825	275.758	280.168	283.515	278.858	274.633	276.063	273.26	271.782	274.005	275.619	280.796	282.593	282.816	284.674	285.071	285.636	280.495	278.879	284.743	283.802	281.467	277.75	281.195	283.95	283.212	273.454	282.777	286.52	281.071	284.283	287.343	281.95	276.509	277.612	279.673	286.354	285.529	279.418	285.982
3	286.214	281.546	287.584	285.791	283.121	283.776	283.89	284.14	284.421	283.737	282.943	284.002	287.108	286.6	281.15	283.5	281.586	279.198	283.273	284.92	286.971	285.468	285.467	286.766	287.736	289.973	287.382	286.44	291.847	290.62	288.717	286.814	287.479	290.179	289.015	277.124	289.877	291.977	286.324	289.586	291.269	287.802	286.424	286.197	287.426	292.776	290.389	284.984	292.543
4	293.726	288.533	294.327	291.567	289.02	289.78	289.44	288.391	290.426	288.803	288.927	289.054	292.275	292.5	288.291	289.75	288.39	286.803	289.384	289.94	291.667	289.335	289.781	291.817	292.922	294.737	294.31	292.874	299.267	297.94	294.057	291.487	293.037	295.978	294.99	283.482	296.336	297.99	294.337	297.679	297.36	292.807	291.06	290.59	292.102	298.06	295.543	290.203	297.787
5	297.347	291.95	298.705	295.944	293.68	296.244	295.782	292.5	294.203	295.382	295.798	293.326	296.04	296.585	295.011	297.13	296.063	294.118	296.273	297.14	299.008	293.233	293.743	295.563	296.547	299.305	299.644	296.792	302.721	303.715	298.066	299.511	299.969	302.77	302.131	290.266	303.144	305.195	300.289	304.002	305.876	300.747	298.876	298.347	299.892	306.405	303.066	297.202	306.179
6	305.709	296.743	303.747	300.497	299.297	301.19	299.997	298.16	300.9	299.61	300.883	300.393	303.427	304.29	299.93	301.55	300.783	298.617	300.783	302.017	305.117	300.577	301.13	303.3	303.702	306.71	305.283	304.363	310.963	309.743	306.78	304.203	305.28	307.207	307.017	295.233	308.183	310.117	305.93	309.257	310.79	305.763	303.723	302.713	304.3	310.98	307.643	302.33	310.59
7	306.466	300.38	306.444	303.279	299.763	304.389	302.753	297.563	303.382	301.956	304.831	302.131	303.37	304.666	303.137	303.957	305.15	302.853	303.227	302.305	307.817	301.502	301.821	303.876	302.76	304.782	306.011	304.615	310.977	310.656	307.289	309.127	307.602	309.592	309.724	298.831	309.923	312.698	306.573	310.415	315.599	310.395	307.544	307.079	308.102	313.482	311.873	307.253	313.402
8	304.156	299.263	304.521	302.189	298.033	303.11	301.224	294.482	301.095	301.017	303.38	300.281	301.278	303.09	302.076	302.79	303.479	302.318	302.627	302.189	306.444	300.137	300.466	302.273	301.621	303.29	304.224	302.821	308.224	308.382	304.85	308.024	305.95	308.766	308.176	297.415	308.427	311.202	304.153	307.747	314.192	309.466	306.908	306.402	306.634	311.853	310.95	305.605	311.763
9	300.63	296.533	302.074	299.797	296.082	300.809	299.353	293.18	297.319	298.45	300.63	297.729	299.157	299.767	300.65	300.937	301.41	299.46	300.257	300.057	303.523	297.843	298.523	300.843	300.03	302.487	301.737	299.863	304.7	305.603	301.547	304.517	303.26	305.733	304.617	294.38	305.58	307.537	301.753	304.69	309.832	305.767	303.283	302.803	303.367	307.987	307.86	302.536	307.757
10	293.881	290.157	295.179	293.853	291.502	294.098	293.124	289.576	293.905	292.488	293.73	294.119	295.407	294.253	293.437	295.337	294.543	291.911	293.563	294.219	297.037	294.673	295.244	296.908	296.566	298.783	295.763	293.866	298.882	299.027	295.621	297.39	296.482	299.211	298.144	287.844	298.589	300.602	295.36	298.179	305.353	298.5	295.85	295.75	297.067	300.59	301.431	296.002	300.473
11	286.971	281.991	286.187	285.765	284.546	284.993	284.403	286.089	287.993	284.85	284.803	289.246	291.494	289.425	284.519	285.874	284.861	282.87	285.603	287.2	289.36	290.509	290.657	291.797	291.567	292.773	288.536	289.35	295.33	293.103	292.317	287.495	289.493	291.627	290.767	280.91	290.907	293.309	290.153	292.783	294.55	289.763	287.573	287.564	289.171	293.405	292.897	286.914	293.18
12	284.06	277.573	281.469	280.376	279.92	279.282	278.795	280.854	284.847	279.167	280.426	286.057	287.547	284.511	278.886	281.107	279.481	276.689	279.969	280.727	283	286.815	287.273	288.315	288.232	288.246	283.298	283.688	291.066	287.467	286.59	282.822	283.279	285.721	285.082	275.793	284.982	286.65	283.569	286.276	287.992	284.021	281.476	282.002	283.896	287.266	286.389	281.605	287.205
1	280.762	270.904	271.588	270.958	271.483	269.565	270.098	269.546	281.613	271.7	271.746	281.92	282.986	274.083	269.677	270.927	268.829	268.198	271.124	271.882	274.209	282.522	282.889	284.208	283.523	283.113	276.079	273.888	280.263	277.361	275.618	272.838	274.643	278.65	277.885	269.847	278.35	280.764	274.879	278.821	283.464	273.424	272.015	272.158	269.381	280.511	279.789	271.702	280.035
2	282.95	273.654	277.031	274.296	274.221	271.642	271.425	270.421	282.3	271.31	271.946	281.196	284.146	275.667	270.672	270.407	268.959	270.771	269.271	273.35	274.067	282.254	282.65	283.921	284.057	284.275	277.911	274.039	281.275	279.88	277.106	271.874	273.434	280.136	278.857	271.591	279.764	281.842	274.839	278.857	286.988	273.854	267.636	267.259	267.824	280.439	282.743	273.183	281.761
3	289.329	284.38	289.479	286.566	284.281	284.884	283.547	282.057	286.067	283.295	283.067	285.004	288.329	286.034	282.339	284.217	281.904	279.46	281.421	283.374	285.85	285.481	286.098	287.392	288.683	289.647	287.789	285.45	292.073	291.17	287.87	284.313	286.753	289.637	289.047	277.74	289.679	291.821	286.137	289.569	292.498	287.134	281.883	281.846	282.557	291.563	289.995	282.695	291.793
4	296.677	292.807	298.898	296.419	293.46	295.34	294.307	292.104	291.033	293.263	294.053	289.871	293.87	293.809	294.082	294.767	293.497	291.709	293.063	293.219	295.81	290.237	290.863	292.907	294.65	295.7	295.53	293.357	298.683	299.278	295.363	296.04	296.178	297.95	297.727	286.004	297.943	300.127	294.153	297.327	301.229	296.13	294.427	293.377	293.47	300.933	297.657	290.771	300.453
5	300.344	295.531	301.611	298.221	295.84	297.895	297.047	293.498	295.033	296.55	297.063	294.64	298.64	296.715	296.64	298.176	296.692	294.692	296.382	297.056	299.002	295.44	295.943	298.076	298.382	301.137	299.331	297.518	302.689	303.04	298.544	299.579	299.524	301.802	301.673	289.907	302.024	304.476	297.553	300.802	306.41	300.182	298.05	297.318	298.36	305.257	302.04	295.88	304.924
6	306.013	300.59	306.907	303.677	300.847	304.183	303.073	296.343	300.833	302.003	303.14	299.574	302.643	304.395	302.563	304.543	303.263	301.743	303.35	303.874	306.223	299.129	299.783	302.1	301.716	304.137	305.873	304.217	310.457	310.383	306.667	306.75	306.636	309.083	308.877	297.06	309.55	311.923	305.26	308.79	311.73	307.203	305.797	304.597	306.417	312.477	308.863	303.65	312.587
7	308.473	305.208	309.969	307.46	303.027	308.611	307.04	298.002	303.479	306.069	308.083	301.9	304.74	305.767	307.924	308.098	308.569	306.134	306.473	305.995	309.421	302.508	302.818	305.531	304.537	306.327	307.156	305.627	312.144	311.369	308.366	311.456	309.121	311.221	310.821	300.089	311.408	313.715	306.105	309.921	316.517	312.121	308.834	308.234	308.86	314.279	313.279	306.873	314.108
8	307.383	303.411	309.137	306.376	302.082	306.85	305.602	297.008	302.669	304.33	306.182	301.671	303.931	305.073	305.64	306.86	306.983	304.885	305.124	304.998	308.602	301.995	302.415	304.721	304.073	306.102	306.392	304.273	309.834	309.295	306.427	310.079	307.747	310.389	309.553	298.869	309.782	312.027	304.515	308.173	314.476	310.456	308.36	307.621	307.924	312.995	311.847	306.408	313.227
9	300.733	297.753	303.493	300.923	297.797	301.227	300.247	294.257	298.854	299.323	300.643	298.367	300.236	300.833	300.083	302.157	301.183	298.943	300.39	300.797	303.68	299.32	299.447	301.233	300.88	302.478	302.307	300.91	304.417	306.413	301.97	304.23	303.057	305.7	304.853	294.453	305.23	307.677	302.41	304.93	309.547	305.107	303.213	302.057	303.367	307.89	307.097	301.463	308.007
10	293.079	289.63	296.047	293.317	292.323	294.234	293.169	291.45	293.346	292.737	294.463	294.391	295.31	296.444	293.83	295.29	295.247	293.427	294.956	295.324	298.227	295.55	295.992	297.618	297.863	299.189	297.521	296.505	300.482	301.311	297.976	298.456	297.547	300.037	299.369	289.382	300.047	302.011	297.321	299.737	304.744	299.618	297.089	296.124	297.247	302.166	301.163	295.976	301.924
11	287.305	283.126	287.531	285.078	284.161	285.984	285.263	284.88	289.767	285.336	284.998	291.454	293.227	288.267	285.402	286.335	285.987	283.73	285.883	287.067	289.42	292.043	292.16	293.463	293.553	294.702	288.574	287.481	292.683	291.48	288.337	288.8	289.378	291.633	290.913	280.573	290.787	293.35	287.917	290.497	294.325	289.664	287.38	286.798	288.271	293.107	291.123	286.357	292.817
12	282.491	278.522	282.22	280.55	280.395	280.396	279.666	279.012	283.842	279.984	280.074	284.938	285.638	281.094	281.096	281.19	280.539	277.718	280.289	281.064	283.36	285.985	286.363	287.276	286.963	287.302	282.169	281.84	285.924	285.779	283.989	283.387	283.292	285.253	284.979	275.834	284.221	286.2	283.282	285.543	287.624	284.189	281.895	281.874	282.486	287.122	285.853	279.022	286.89
1	279.329	269.738	271.646	271.133	272.894	273.887	273.273	270.502	280.614	274.121	273.729	281.35	282.324	277.432	273.186	275.143	273.058	270.063	271.998	273.909	276.139	282.598	282.902	283.789	283.521	283.498	277.737	275.171	280.889	280.627	277.15	276.842	276.15	279.267	278.915	270.418	279.64	281.137	277.482	280.177	283.71	277.144	272.069	271.298	275.502	281.26	280.924	274.7	280.802
2	283.275	273.759	278.226	276.072	276.082	277.488	276.1	273.785	282.696	276.683	276.008	282.879	285.371	279.131	275.177	276.159	275.182	272.507	274.346	274.991	278.998	283.936	284.382	285.436	285.494	285.925	280.329	277.566	285.232	283.998	281.05	278.415	279.446	282.383	282.029	273.018	282.124	284.513	279.593	282.796	286.95	281.761	273.814	274.588	278.61	284.635	284.85	277.982	284.581
3	287.684	282.529	287.968	284.629	282.138	283.063	282.487	281.929	285.257	282.61	283.171	284.617	287.567	285.667	283.587	284.186	283.346	279.976	282.834	283.693	287.247	285.637	286.182	287.173	288.06	289.173	286.918	285.382	291.608	291.208	288.697	286.313	287.443	289.408	288.831	276.967	289.39	291.524	287.46	290.215	292.631	288.882	284.598	284.064	285.653	291.937	290.498	285.022	291.337
4	290.991	286.579	292.65	289.577	287.414	288.74	288.577	287.612	288.568	288.39	288.384	288.046	291.46	291.222	287.579	289.883	288.281	286.523	288.893	290.797	293.011	289.233	290.117	291.89	293.489	295.763	293.85	291.426	297.35	297.88	293.673	291.895	293.367	295.553	295.197	283.66	296.603	298.417	293.293	296.417	296.927	292.457	291.61	290.613	291.99	299.143	294.737	289.812	298.55
5	297.027	292.917	298.74	296.337	292.95	296.291	295.666	292.816	293.803	295.11	295.917	292.409	296.127	298.831	295.383	296.363	296.453	293.818	296.066	297.195	300.115	293.663	293.924	295.653	296.478	298.512	301.505	299.098	304.824	306.24	301.834	299.934	300.969	303.424	303.285	291.905	304.827	306.598	301.611	305.298	306.124	301.182	299.46	298.35	300.334	307.285	303.356	298.111	306.756
6	304.93	299.253	306.397	302.763	301.067	303.309	302.443	297.7	299.923	301.49	303.11	298.143	302.013	304.64	301.887	303.317	303.44	300.877	302.74	303.373	306.79	299.123	299.46	301.3	302.137	304.996	306.293	305.097	310.99	311.177	307.874	306.71	306.8	308.917	308.803	297.317	309.85	312.257	305.833	309.597	312.22	307.91	306.263	304.37	306.55	312.737	308.983	304.197	311.89
7	307.04	303.466	308.211	305.576	301.095	306.453	305.208	296.879	302.777	304.447	306.969	301.21	303.773	305.402	305.618	306.137	307.056	304.066	304.408	303.908	308.463	301.589	302.15	303.815	303.537	305.524	305.873	304.369	310.624	310.053	306.85	309.934	307.918	309.94	309.556	298.592	310.189	312.934	305.402	309.779	315.702	311.024	308.153	306.898	307.715	313.353	311.892	306.131	312.873
8	304.798	301.547	306.263	303.847	298.987	305.247	304.26	294.322	301.203	302.64	305.169	300.619	301.503	304.963	305.06	305.253	305.905	304.421	304.831	304.031	308.147	300.502	300.592	302.027	301.469	303.576	306.337	304.763	309.327	310.908	306.767	309.476	307.744	310.147	309.647	299.624	310.415	313.087	306.14	309.673	313.563	310.685	309.031	307.885	308.537	313.105	312.189	307.585	312.834
9	303.027	299.67	305.527	302.73	299.973	303.277	302.407	296.63	299.413	301.002	302.763	299.383	300.977	303.887	302.464	303.623	303.627	301.61	303.317	303.64	306.08	299.863	299.997	301.48	301.563	303.44	304.647	302.997	306.523	308.14	304.1	306.217	305.871	307.817	307.093	296.993	307.877	310.11	303.463	306.09	310.643	307.19	305.7	304.117	305.607	310.293	308.763	304.017	309.47
10	294.109	290.473	295.505	293.631	291.943	293.51	293.005	290.482	293.2	292.778	292.827	293.974	295.473	293.611	293.11	294.492	293.679	290.709	292.563	293.976	296.292	294.995	295.617	296.447	297.113	298.285	295.034	293.876	298.321	299.037	295.529	296.476	295.985	297.721	297.524	286.953	298.021	300.163	295.24	297.798	303.318	298.208	295.76	294.382	295.931	300.595	300.402	294.363	299.866
11	290.268	286.34	289.969	288.757	289.153	288.51	287.853	288.975	290.489	288.037	288.77	291.078	292.664	290.121	289.136	290.27	289.629	286.677	289.11	290.25	291.707	292.409	292.473	293.117	293.782	294.833	290.49	289.797	294.73	294.547	291.997	292.026	291.053	292.89	292.753	282.947	293.043	294.803	290.89	293.147	297.847	292.833	290.277	289.888	290.295	295.24	294.277	289.21	294.443
12	282.097	276.591	280.206	280.106	279.139	279.804	278.756	277.615	283.673	280.31	280.98	284.586	285.464	279.786	279.75	280.98	278.927	277.873	279.792	280.757	281.805	286.611	286.953	287.131	287.23	287.253	281.163	279.49	282.337	284.298	280.389	283.733	282.121	284.318	283.837	276.633	283.64	285.936	280.882	284.263	290.902	285.827	281.066	281.512	282.846	285.953	288.015	283.643	286.114
1	281.218	272.031	277.443	275.141	276.398	275.906	274.94	271.817	281.639	274.593	275.514	281.858	283.381	277.869	274.008	276.058	272.634	272.382	273.64	275.882	277.841	283.81	284.27	284.94	284.881	285.21	278.821	276.646	281.527	282.01	279.377	277.883	278.995	281.031	280.585	273.005	280.905	283.086	277.779	281.73	286.534	281.983	274.96	274.979	277.609	283.638	283.815	278.267	282.419
2	281.038	274.494	280.062	277.967	276.985	277.443	276.843	274.84	280.842	276.962	276.667	280.617	282.062	279.279	275.346	277.802	274.932	272.614	274.85	276.162	279.776	282.346	282.689	283.582	284.065	284.321	280.021	279.03	282.996	283.257	280.418	280.121	278.996	281.965	281.304	272.6	282.064	283.873	279.264	281.965	286.915	282.789	276.746	274.732	277.77	283.483	284.793	276.886	282.764
3	283.926	281.539	286.798	283.38	281.158	283.033	281.966	280.661	282.708	283.089	282.743	282.546	283.986	283.565	282.298	284.093	282.991	280.047	280.905	282.304	284.691	283.133	283.469	284.521	284.627	285.905	284.756	282.253	287.808	288.102	284.436	286.625	284.831	287.421	287.021	276.512	287.197	289.473	283.615	286.784	291.69	287.611	284.269	283.166	284.771	289.892	289.44	283.971	289.26
4	292.8	290.105	295.93	293.722	291.447	291.597	291.333	290.586	289.147	291.05	291.157	288.572	293.089	293.06	290.988	292.597	291.074	288.91	291.077	292.347	294.017	289.467	290.347	292.247	294.036	295.34	294.523	293.43	298.537	298.617	294.716	294.626	294.427	296.483	296.54	284.837	296.997	298.957	293.017	296.483	299.064	295.41	294.023	292.55	294.093	300.057	297.583	291.991	299.887
5	297.608	291.943	298.811	295.337	293.389	294.96	294.389	291.771	293.34	294.402	295.008	292.45	296.179	293.91	294.426	296.026	294.163	292.566	294.215	295.511	297.066	293.17	293.591	295.163	296.195	298.753	296.321	294.769	302.931	301.782	297.37	298.077	297.656	299.908	299.824	287.921	299.976	302.421	297.421	300.808	303.889	299.257	297.521	296.021	297.924	304.073	301.356	295.64	303.766
6	304.733	298.337	304.773	301.197	297.56	302.212	301.45	295.202	300.197	300.59	302.37	298.516	301.73	301.18	301.51	302.57	302.29	300.04	300.673	301.577	304.64	299.04	299.143	300.86	301.28	303.843	302.647	301.423	308.33	308.493	304.097	305.91	304.547	306.35	306.437	294.86	307.137	309.283	303.437	307.583	312.623	307.333	305.263	304.003	304.943	310.3	309.246	302.89	309.817
7	308.095	302.747	308.805	305.273	301.937	306.408	305.43	298.498	303.727	304.273	306.143	302.337	304.263	305.613	305.418	305.653	306.427	304.711	304.589	304.431	308.398	302.6	302.721	304.653	304.656	307.647	305.782	304.137	311.479	310.498	307.24	310.15	308.079	309.582	309.605	298.737	310.085	312.35	305.489	309.573	314.75	311.337	309.463	307.498	308.908	313.224	313.04	307.511	313.311
8	306.08	302.992	307.266	305.485	300.353	306.779	305.333	296.192	302.395	304.034	306.808	301.069	303.631	304.763	306.698	306.737	307.456	305.376	305.131	304.397	308.24	302.147	302.105	304.131	303.708	305.934	305.756	304.15	308.982	310.018	305.85	310.492	307.463	308.866	308.905	298.995	309.873	311.389	304.998	308.74	313.785	311.266	309.489	308.576	308.376	312.215	312.705	307.578	312.44
9	301.08	298.65	303.547	301.363	297.809	301.557	300.943	294.105	298.026	299.743	301.303	298.118	300.067	300.123	301.47	302.41	302.263	300.013	300.717	300.21	303.703	298.697	298.74	300.683	300.603	301.823	301.843	300.163	305.087	305.737	301.687	305.07	303.167	304.998	304.51	294.32	304.95	306.743	300.893	304.33	310.39	306.337	304.607	303.137	303.667	307.773	308.317	302.497	307.663
10	296.15	292.197	297.27	295.202	292.35	294.311	293.598	291.518	294.837	293.331	293.637	295.215	296.882	294.398	293.933	294.979	293.403	291.037	292.718	293.563	296.189	295.976	296.437	298.105	298.515	299.44	294.76	293.65	299.724	298.04	295.198	295.353	296.105	297.724	297.234	286.556	297.218	299.685	293.84	296.89	302.892	297.024	295.143	293.795	294.682	299.902	298.697	292.15	299.011
11	285.958	282.962	286.065	285.479	285.104	286.083	285.46	284.221	286.946	285.481	285.93	288.395	289.129	286.063	286.514	287.2	286.9	284.974	286.137	287.127	289.63	289.79	290.217	290.953	290.61	291.407	287.407	286.317	290.127	291.617	288.047	290.076	289.063	290.517	290.327	280.35	290.097	292.323	288.05	291.207	297.139	291.729	288.56	287.861	288.322	292.683	293.55	287.11	291.55
12	281.946	273	277.908	276.117	276.809	275.902	275.008	275.974	283.468	275.35	275.764	285.362	286.304	281.479	273.907	277.063	275.187	272.608	274.718	275.893	279.237	286.537	286.979	286.785	286.587	287.291	279.834	281.225	285.853	284.35	283.16	277.617	279.375	282.269	281.908	274.03	282.692	283.95	281.589	284.124	287	281.527	276.544	275.85	277.532	283.795	283.95	277.194	283.602
1	281.702	268.919	272.559	272.742	273.875	273.573	271.966	272	281.781	272.332	272.612	281.65	282.885	276.15	270.834	273.065	270.915	269.097	270.098	271.375	273.662	282.705	282.685	283.279	282.93	283.627	275.079	276.231	283.505	279.427	278.183	272.298	274.372	278.36	277.873	269.334	277.95	280.107	276.566	279.64	282.279	275.447	269.576	267.55	269.517	280.12	279.079	270.75	279.511
2	282.495	271.636	277.264	277.058	276.404	276.747	275.853	276.074	282.274	274.798	274.119	283.067	284.832	280.169	272.423	274.88	272.726	271.45	273.729	274.815	277.72	283.564	283.898	284.367	284.821	285.464	279.253	279.502	287.053	284.526	282.55	275.694	279.394	282.114	281.864	270.892	282.443	284.919	280.716	284.205	283.825	278.402	273.857	272.95	275.086	285.157	281.398	273.628	284.853
3	286.34	278.38	284.55	282.137	279.131	279.582	278.847	279.189	283.091	279.053	277.779	282.607	284.888	280.386	275.742	279.807	276.402	274.182	276.55	278.527	282.113	284.089	284.507	285.208	286.2	287.495	281.969	280.624	287.327	285.711	282.585	279.843	282.053	283.892	283.782	272.57	284.812	286.578	281.463	284.802	288.226	282.466	277.315	276.825	278.483	286.817	285.263	277.417	286.902
4	291.897	287.102	293.264	291.137	287.953	288.647	288.257	287.111	287.946	288.936	287.917	287.594	291.527	291.167	286.58	289.198	287.623	284.927	287.75	289.157	291.783	288.303	288.35	289.903	291.274	292.417	291.637	289.808	295.543	295.718	292.394	290.083	291.997	293.723	293.69	280.936	294.483	296.309	291.098	293.623	295.637	291.863	290.33	288.41	290.613	296.853	293.723	287.091	296.55
5	296.59	289.913	296.564	292.579	290.037	291.508	290.931	289.028	291.827	289.878	290.681	290.991	294.136	292.563	290.047	291.495	290.795	289.215	290.092	290.907	293.473	291.917	291.96	293.25	295.013	296.434	293.64	292.44	299.56	298.082	294.672	294.569	294.381	296.102	295.815	284.36	297.202	299.31	293.573	297.295	302.021	296.305	293.302	291.657	293.42	299.42	297.937	292.118	299.357
6	303.522	294.87	302.009	298.833	296.597	299.93	299.267	294.263	298.437	297.807	298.99	298.643	301.517	300.76	298.357	300.023	299	296.72	298.55	299.253	302.15	298.507	298.933	300.587	301.05	304.216	302.727	301.303	309.05	308.29	303.777	302.803	303.423	305.347	305.297	293.097	306.371	308.757	302.817	306.877	309.97	303.987	301.843	299.667	302.267	308.88	305.53	299.507	308.388
7	305.86	300.873	306.376	303.921	299.927	305.834	304.585	295.627	301.75	302.469	305.147	300.157	302.173	305.153	304.073	305.647	305.515	304.273	305.121	305.463	308.892	300.776	300.81	302.711	301.856	304.293	307.121	304.737	310.476	311.218	307.298	309.879	308.723	310.315	310.55	299.021	311.166	313.711	305.234	309.811	313.869	310.96	309.173	306.944	308.166	313.789	311.74	305.711	313.707
8	303.889	300.088	304.995	302.108	298.374	302.708	301.15	294.453	300.282	300.489	302.492	299.644	301.205	301.002	301.705	302.144	302.856	301.527	301.156	301.011	305.156	299.521	299.889	301.102	301.111	303.198	302.176	301.021	306.798	306.879	303.524	307.476	305.173	306.547	306.602	295.792	306.815	309.366	301.902	306.405	313.924	308.885	305.789	304.098	305.021	309.807	310.002	304.092	309.52
9	300.061	296.071	301.713	299.123	296.133	300.07	298.73	292.643	297.473	297.567	299.117	297.288	299	299.293	299.11	300.143	300.2	297.24	298.363	298.943	301.753	298.288	298.423	300.103	300.19	302.184	299.953	298.33	303.183	304.22	300.453	302.937	301.62	302.707	302.963	292.083	303.323	305.577	299.447	302.92	310.13	304.52	301.697	299.49	301.483	306.057	306.09	299.543	305.765
10	294.884	292.505	297.303	295.703	294.28	294.698	293.669	292.718	293.697	293.431	294.073	294.507	296.263	294.373	294.697	295.627	294.853	292.405	293.84	294.189	296.585	294.692	294.54	295.863	296.547	298.147	294.76	293.666	298.289	298.46	295.231	297.75	296.218	297.682	297.715	286.824	297.502	299.834	294.427	296.876	304.147	298.95	296.366	295.118	295.811	300.54	300.25	294.156	299.925
11	287.36	282.446	286.559	285.478	285.707	284.957	284.537	285.593	288.823	284.786	284.883	289.606	291.574	290.357	285.298	285.569	284.993	283.483	286.117	287.533	290.253	291.136	291.129	291.477	292.032	293.253	289.26	289.937	293.11	293.81	291.277	288.825	289.617	291.42	291.153	281.44	290.973	293.05	290.07	292.707	294.72	289.427	287.557	286.85	287.698	293.24	290.997	285.51	292.65
12	281.429	273.637	278.329	277.57	276.746	277.885	277.244	276.241	283.167	277.711	277.113	284.55	285.642	281.411	275.643	278.385	277.705	274.789	276.621	277.272	280.702	285.807	286.046	286.344	286.25	286.457	280.511	280.743	283.54	284.813	282.368	279.821	280.786	282.924	282.524	273.736	282.966	285.529	281.611	284.216	285.768	281.569	277.815	277.193	278.769	284.29	282.963	277.394	283.65
1	280.957	271.919	271.965	271.133	272.345	272.792	272.084	271.817	281.525	272.638	273.642	281.046	283.277	276.44	272.92	274.288	275.215	271.518	273.163	273.687	276.454	282.991	283.474	284.35	284.798	285.254	276.834	276.047	282.705	280.011	279.571	278.274	276.358	279.521	278.234	270.56	279.561	281.12	275.856	279.334	285.869	280.518	273.46	274.27	270.998	279.933	282.673	274.467	280.729
2	279.864	270.16	274.489	271.945	272.129	276.221	274.792	273.235	279.292	275.163	275.161	279.136	279.863	279.296	273.398	276.454	276.393	273.271	276.6	276.775	279.693	280.608	281.074	282.143	282.931	284.142	279.679	278.742	283.132	284.36	281.019	281.414	281.074	282.983	282.682	272.658	282.668	284.78	280.661	283.888	287.333	283.582	277.279	278.03	275.795	284.782	284.307	276.95	284.739
3	286.913	278.386	284.965	282.975	279.961	281.256	280.502	280.939	284.698	280.66	280.626	284.431	287.463	284.113	280.619	282.273	282.402	278.737	281.292	282.64	285.609	285.027	285.707	286.892	288.382	289.298	284.631	282.95	289.015	288.087	286.012	285.921	285.186	287.354	286.627	274.554	286.708	289.37	283.856	286.887	291.789	287.34	284.137	283.783	284.153	289.743	288.95	282.069	289.373
4	292.387	286.872	293.002	291.281	288.394	289.42	288.457	289.129	288.807	289.27	288.716	287.543	291.764	293.264	288.086	290.26	289.443	286.95	289.853	290.797	292.883	290.096	290.077	292.167	293.873	295.343	294.07	293.486	297.747	297.96	294.387	292.59	293.486	295.616	295.27	282.768	296.383	298.171	293.323	296.44	297.24	292.843	291.737	290.883	291.29	298.543	293.627	288.271	298.323
5	297.677	291.044	297.26	294.853	292.86	293.879	293.623	292.821	294.753	292.93	293.197	293.961	296.747	296.35	292.224	294.483	293.189	290.827	292.931	294.144	296.633	293.998	294.563	296.598	297.15	299.967	297.995	296.015	303.015	302.211	297.613	295.789	297.611	299.827	299.637	287.937	301.06	302.64	297.379	301.095	303.031	296.656	295.26	294.56	295.908	303.102	298.273	293.189	302.669
6	302.709	296.478	304.103	299.817	297.203	300.643	299.312	295.43	298.247	299.027	300.393	297.35	299.936	302.377	299.711	301.097	300.863	298.857	300.53	301.683	304.4	297.872	298.324	300.443	300.35	302.91	303.693	302.117	309.65	308.583	303.947	304.483	304.767	306.607	306.63	294.683	307.237	309.983	303.5	307.593	311.283	305.307	303.783	302.123	303.867	310.3	306.94	301.403	310.25
7	305.87	301.615	307.056	304.263	299.917	305.589	304.585	295.679	300.727	303.024	304.898	299.654	301.9	305.26	304.524	304.782	306.008	303.524	304.044	303.94	307.56	299.787	300.376	302.463	301.76	304.111	304.724	303.866	310.647	309.598	306.815	309.537	307.095	308.721	309.008	297.605	309.292	311.776	304.069	308.656	316.124	310.653	307.86	306.685	306.989	311.863	311.373	304.969	311.992
8	305.573	300.995	306.979	303.605	300.566	304.818	301.15	297.044	301.803	302.111	303.74	300.888	303.32	304.292	303.705	304.098	305.24	302.976	303.279	303.585	307.153	301.308	301.502	303.731	303.237	305.085	304.485	302.937	308.253	308.618	305.069	308.75	306.417	308.124	308.221	297.385	308.605	310.847	303.182	307.105	314.782	309.989	307.321	306.318	306.176	311.176	310.911	304.621	311.46
9	300.557	299	304.147	301.697	298.6	302.5	298.73	295.93	297.181	300.043	301.64	297.757	299.098	302.353	302.298	302.688	303.11	300.753	301.747	301.83	304.86	298.085	298.179	300.293	300.218	302.177	302.963	301.71	305.647	306.843	303.063	305.99	304.314	306.267	305.92	295.397	306.18	308.397	302.25	305.407	311.357	306.797	304.573	303.45	304.25	308.687	308.183	302.257	308.307
10	293.61	290.929	295.024	293.405	291.244	293.805	293.669	289.179	292.434	292.279	292.995	292.836	294.418	292.656	293.104	293.323	293.795	290.844	292.253	292.005	294.979	293.491	293.808	294.821	295.42	296.913	293.321	291.905	296.256	296.631	293.608	296.479	294.55	296.118	295.998	285.431	295.84	298.027	292.705	295.273	304.124	297.866	294.273	293.163	294.085	298.195	299.824	293.177	297.924
11	280.195	274.44	279.509	278.812	276.562	279.93	284.537	275.877	281.433	280.38	281.131	284.411	284.228	282.536	281.819	282.431	282.13	278.64	280.163	280.728	282.994	285.798	286.457	287.19	287.025	287.136	284.183	282.55	284.843	289.533	285.557	285.942	283.769	286.704	286.023	277.191	286.517	288.778	286.85	289.247	292.475	288.333	283.683	283.842	285.561	287.813	290.337	285.825	288.463
12	282.069	272.293	274.71	274.533	277.686	276.556	277.244	274.998	281.6	276.065	279.442	281.742	283.358	281.978	277.611	278.142	279.989	277.821	278.569	279.994	283.128	283.293	283.854	284.905	284.958	285.325	282.402	281.923	283.615	285.9	284.16	284.118	282.961	284.473	284.134	277.031	284.17	285.33	283.211	285.167	290.12	285.395	281.279	281.112	281.846	286.223	286.763	283.391	286.097
1	282.277	272.85	278.094	277.488	278.854	275.773	272.084	276.993	282.335	276.39	277.725	282.209	284.198	280.262	278.217	278.582	278.802	274.995	277.744	278.535	281.723	283.477	284.193	284.982	285.379	285.718	280.815	280.129	284.56	283.806	282.164	281.496	281.184	283.547	283.289	274.403	283.177	285.076	281.124	283.292	288.584	283.637	279.279	278.942	281.066	285.817	285.066	278.596	285.35
2	280.236	272.897	278.246	278.059	276.855	278.896	274.792	274.455	279.672	279.069	278.793	279.387	281.433	278.308	278.74	280.65	279.521	275.55	278.682	279.023	281.735	281.1	281.934	282.414	283.267	283.561	280.693	278.996	281.85	285.146	280.27	282.046	280.932	283.864	283.439	273.002	284.12	286.519	281.518	284.15	288.296	282.707	280.664	279.9	281.394	286.071	285.664	280.515	286.29
3	287.498	281.485	288.383	285.672	283.939	285.173	280.502	284.023	283.937	284.78	284.832	283.598	287.664	286.564	284.15	285.453	284.492	281.253	284.021	285.469	288.215	284.08	284.99	286.131	287.323	287.457	288.237	286.743	291.724	292.52	289.443	287.114	288.164	290.782	290.437	278.527	291.169	293	288.644	291.131	292.877	288.292	286.208	285.83	286.447	293.021	289.615	284.09	292.92
4	293.279	291.7	296.405	293.857	292.507	292.4	288.457	291.818	290.857	291.682	291.95	289.083	292.884	292.697	292.113	292.903	292.69	289.603	291.41	292.25	294.93	290.322	291	292.877	294.037	294.897	294.983	292.337	296.343	298.48	294.033	295.19	294.795	297.067	296.983	285.67	297.41	299.573	293.873	296.763	300.917	295.89	293.337	292.89	293.337	300.063	297.417	291.557	299.73
5	297.703	292.773	299.637	296.092	294.198	295.508	293.623	293.185	294.303	294.56	295.11	293.36	296.937	299.005	295.39	295.634	295.608	293.066	294.908	295.511	298.424	293.718	294.512	296.556	297.389	300.053	299.747	298.589	305.521	304.605	301.621	298.463	298.66	300.489	300.75	288.663	302.04	304.163	300.192	302.998	306.06	299.963	296.811	295.943	297.456	304.002	301.718	295.336	303.808
6	301.377	297.116	303.581	300.512	296.819	301.103	299.312	293.41	297.633	299.553	300.643	297.002	298.727	301.253	300.771	300.837	301.79	298.897	299.927	300.15	304.413	296.669	297.054	298.723	298.287	300.677	303.083	302.723	308.857	309.913	305.7	305.277	304.363	306.717	306.93	295.143	307.69	310.68	304.983	308.64	311.73	306.707	304.417	303.097	304.65	310.257	308.157	302.257	310.223
7	304.834	300.918	305.831	303.731	299.134	304.85	304.585	294.898	301.64	301.944	305.024	299.983	302.433	304.88	303.924	303.956	306.04	304.582	304.324	304.453	308.115	300.156	300.411	302.085	301.773	304.085	306.666	304.897	310.266	311.734	307.124	310.298	308.498	310.269	310.395	300.044	310.982	313.689	306.576	310.64	314.363	311.337	309.105	308.402	308.585	313.605	312.363	307.66	313.792
8	305.511	301.69	306.573	304.376	299.718	305.327	301.15	295.06	301.75	302.647	305.244	300.677	303.203	305.124	304.937	304.46	306.163	304.676	304.702	304.566	308.269	301.017	300.963	302.902	302.473	303.831	306.489	305.492	310.331	311.344	307.631	310.131	308.263	310.315	310.356	300.115	310.731	313.192	306.373	309.85	313.789	310.989	308.95	309.079	309.279	313.34	312.253	307.789	313.647
9	301.893	297.916	303.36	300.37	296.84	299.747	298.73	293.997	298.96	297.613	299.28	297.953	300.24	298.26	298.93	299.077	300.303	297.677	297.77	297.787	301.543	298.433	298.523	300.013	300.283	301.727	298.957	297.277	301.513	302.72	298.983	303.19	300.727	302.25	302.217	291.543	302.337	304.967	298.153	300.95	310.893	304.85	299.897	300.563	300.183	305.053	306.503	299.45	304.84
10	294.666	291.124	295.876	293.924	291.632	294.185	293.669	290.391	293.931	293.034	293.537	294.139	295.474	292.419	293.466	293.982	293.698	290.55	291.711	292.202	295.292	295.103	295.215	295.737	296.189	296.647	293.182	291.24	296.718	297.211	293.95	295.737	294.547	296.36	296.002	284.731	296.021	298.847	293.147	295.634	303.44	296.776	293.04	292.86	293.618	298.46	298.221	291.711	298.45
11	287.042	281.658	286.454	285.368	284.214	285.04	284.537	284.604	288.335	285.075	284.95	289.671	291.096	289.735	284.896	286.264	285.683	282.557	284.51	285.15	288.067	290.314	291.057	291.84	292.446	292.943	288.353	289.123	295.363	293.574	292.012	287.217	288.207	290.874	290.16	279.991	290.257	292.547	290.54	292.617	292.603	289.143	285.443	286.007	287.426	291.783	290.603	284.996	292.34
12	279.026	270.717	273.558	273.989	275.7	274.956	277.244	276.142	282.335	277.009	275.55	282.964	283.513	280.643	274.35	276.759	275.021	273.385	276.902	276.88	279.357	284.5	284.707	285.282	285.104	285.243	278.653	279.963	284.84	282.881	281.917	279.476	279.246	281.634	281.137	273.007	280.763	282.647	280.598	282.718	284.406	280.734	276.789	276.165	278.787	282.466	282.627	278.164	283.027
1	282.831	275.64	279.055	280.058	279.753	278.837	272.98	280.747	283.165	279.053	279.918	282.954	285.81	282.117	279.023	281.078	280.956	275.489	279.04	280.897	283.94	284.77	285.161	285.679	286.683	287.55	282.079	281.52	287.092	286.191	284.4	283.26	283.372	285.279	285.015	275.353	284.453	286.189	282.653	284.877	288.895	284.927	281.873	282.11	283.204	287.164	286.569	281.556	286.456
2	284.628	278.403	282.65	281.841	280.777	281.171	276.43	280.898	282.934	280.846	280.426	282.761	285.514	282.838	280.141	281.186	281.129	277.379	280.071	281.814	284.402	284.228	284.313	285.407	286.458	287.281	283.95	282.031	285.211	287.09	284.093	284.312	284.161	286.55	285.979	275.331	285.879	288.261	282.807	285.469	289.765	285.714	281.95	281.926	282.631	288.696	286.786	281.236	288.039
3	286.325	283.836	289.331	288.19	285.718	285.982	280.469	286.309	284.857	285.779	285.457	284.386	288.235	287.35	285.809	286.957	286.115	282.921	285.885	287.25	289.647	285.095	286.443	287.498	289.098	290.263	288.344	286.081	290.189	291.224	287.882	288.403	289.064	290.776	290.715	279.373	290.95	293.337	286.369	289.273	293.183	289.553	286.876	286.789	287.589	293.573	290.421	285.305	293.321
4	295.24	288.043	294.854	291.578	290.05	289.613	287.717	290.197	292.093	289.071	289.129	289.835	293.704	293.074	288.918	290.04	289.45	286.943	289.603	291.217	293.53	290.311	291.679	292.79	294.307	295.805	292.967	293.223	300	297.697	295.219	291.597	293.482	295.683	295.61	284.361	296.11	298.67	293.09	295.523	296.93	292.83	290.24	290.095	291.7	298.46	293.61	289.237	298.11
5	301.092	294.605	301.456	298.169	295.447	297.131	294.343	293.493	296.498	295.792	295.718	295.596	298.667	298.934	295.295	296.066	295.434	292.75	294.082	294.892	297.802	295.831	296.698	298.195	300.198	301.911	298.363	297.834	304.624	303.311	300.711	297.344	298.015	300.153	300.015	288.296	301.395	303.505	298.247	301.144	305.917	299.756	295.395	294.511	296.937	303.669	300.947	294.87	303.324
6	306.102	298.147	305.56	301.193	299.033	300.96	299.104	297.36	301.053	299.443	299.726	299.276	301.7	302.503	299.643	300.23	300.243	297.483	298.497	299.033	303.343	300.177	300.107	302.39	303.016	305.28	302.79	302.477	309.627	308.6	306.15	302.983	303.757	305.605	305.83	293.243	306.143	309.237	304.09	307.077	311.423	306.323	301.007	300.49	302.367	309.14	306.977	300.783	308.61
7	307.369	301.498	306.998	304.327	300.285	305.356	304.435	296.627	303.931	302.582	304.989	301.95	303.217	306.324	304.789	304.737	306.698	305.027	305.382	305.511	309.073	301.727	301.818	303.911	303.26	304.915	307.944	306.698	312.234	313.108	309.253	310.24	309.85	311.289	311.531	300.873	312.273	314.84	308.24	311.724	313.789	312.376	308.892	308.176	309.515	314.556	312.382	307.331	314.55
8	307.003	303.456	308.595	305.989	302.133	307.702	302.681	297.495	302.621	304.189	307.166	301.676	303.583	306.895	307.131	307.034	308.621	306.498	307.06	307.287	309.776	302.015	302.308	304.631	304.273	305.202	308.095	306.124	310.36	312.06	308.202	311.211	309.428	311.182	311.031	300.779	311.673	313.963	307.031	310.363	315.015	313.234	309.147	308.911	308.063	314.085	313.195	307.421	314.515
9	301.86	297.769	302.983	300.809	298.093	301.3	299.065	295.646	299.65	299.422	300.727	299.573	301.882	301.277	301.26	301.84	301.63	299.317	300.763	301.127	303.743	300.104	300.568	302.05	302.509	303.943	301.557	300.05	304.79	305.807	302.05	304.6	302.887	304.493	304.443	294.247	304.923	307.017	301.607	304.083	309.803	306.583	302.543	302.183	303.233	307.283	307.267	301.57	307.61
10	292.757	288.913	294.537	292.437	290.656	292.937	292.25	288.743	292.336	290.985	292.398	293.011	293.805	292.892	293.65	293.576	294.073	291.521	292.837	292.824	295.55	293.363	294.077	294.847	294.76	296.14	294.227	292.75	297.295	298.602	295.017	297.256	295.14	297.463	296.956	286.647	297.208	299.427	294.844	297.353	303.634	299.466	294.631	294.605	295.524	299.573	300.566	294.64	299.156
11	289.411	284.255	289.254	287.214	287.091	286.373	283.783	288.332	291.137	285.526	285.517	292.119	293.843	290.83	285.592	286.853	286.83	284.603	287.177	288.017	290.477	292.529	292.725	293.483	294.02	295.022	289.73	290.71	296.223	294.213	292.77	289.553	290.857	292.702	291.903	282.31	291.803	NaN	291.03	292.637	295.13	292.003	288.197	288.667	290.019	294.09	293.503	288.863	293.809
12	283.446	276.127	280.734	279.069	278.55	278.644	279.169	278.157	284.053	278.775	278.788	284.279	285.85	281.058	279.308	279.984	280.266	277.518	279.131	279.173	280.547	285.653	286.533	286.744	286.534	286.716	279.105	280.122	284.885	283.771	281.671	282.343	280.161	282.311	281.585	273.244	281.318	283.829	279.34	281.819	287.843	283.831	278.14	278.53	278.717	283.92	284.895	279.802	283.065
1	279.087	273.223	278.611	276.734	275.754	276.266	273.876	275.018	280.165	274.504	275.812	281.487	280.979	279.519	274.489	276.233	276.944	273.76	275.269	274.888	276.979	282.415	283.353	283.892	283.683	283.51	278.392	278.089	282.782	282.812	280.457	277.666	277.204	280.519	279.269	272.037	280.847	282.826	278.531	280.943	286.704	279.253	272.618	272.754	273.51	281.443	282.402	275.414	280.837
2	282.692	278.58	282.907	282.006	279.131	280.064	278.067	278	282.533	279.95	280.285	282.896	283.935	281.412	280.805	281.586	280.302	276.998	278.736	279.246	282.108	284.192	284.241	285.229	285.636	286.921	280.495	279.56	284.002	284.764	282.165	284.102	281.88	284.829	283.998	274.383	284.12	286.638	282.464	284.807	289.746	286.157	280.119	281.614	281.886	286.29	287.095	280.526	286.787
3	282.307	281.054	286.169	284.369	280.198	282.666	280.437	279.257	282.594	282.28	282.004	282.036	282.807	283.047	281.507	282.481	282.208	278.937	280.36	280.787	283.421	282.698	283.135	283.831	283.953	284.803	283.821	281.758	287.773	287.186	284.372	285.025	284.05	285.35	284.673	274.927	286.135	287.904	284.344	286.71	290.917	286.479	282.189	282.913	283.367	288.362	287.756	281.683	287.611
4	289.997	286.822	292.719	290.874	287.338	289.15	286.977	286.389	286.414	288.067	288.286	286.134	288.32	289.791	288.235	289.574	289.393	286.623	288.117	288.429	291.03	287.005	287.343	288.97	290.379	291.99	292.17	289.671	296.447	296.336	292.823	291.539	290.975	293.6	293.713	281.871	295.13	296.357	292.413	295.329	297.267	293.63	289.73	289.843	291.014	296.573	294.51	289.447	297.036
5	300.798	295.779	302.073	298.653	295.55	297.547	295.063	293.911	296.35	296.507	296.821	295.231	298.137	298.485	296.889	297.443	297.137	294.569	296.021	296.711	299.189	295.064	295.76	297.605	298.705	301.15	298.495	297.131	304.607	303.318	299.677	300.266	299.395	301.6	301.427	289.54	301.815	304.815	297.885	301.363	307.415	301.615	297.263	297.673	298.479	305.189	302.466	296.827	304.347
6	303.643	297.936	304.64	301.117	298.071	301.217	298.897	294.877	298.914	299.41	300.997	297.907	299.021	302.317	300.497	300.95	301.49	299.39	300.21	300.623	304.547	297.957	297.95	299.847	299.943	302.727	303.88	302.323	309.3	309.17	305.623	305.607	304.773	307	306.823	294.923	307.553	310.477	304.16	307.95	311.98	307.637	303.617	302.93	304.227	310.677	308.19	302.77	310.343
7	307.544	304.005	309.408	306.198	302.297	306.682	304.285	298.667	303.653	304.079	306.497	301.897	303.853	305.85	305.866	305.602	306.718	303.927	303.54	304.195	307.185	302.018	302.334	304.469	304.467	306.234	305.64	304.176	311.131	309.931	307.524	309.921	306.927	308.421	308.35	296.885	308.853	311.544	304.856	308.557	316.711	311.663	305.673	306.002	305.84	311.853	311.44	304.311	311.631
8	305.982	304.16	308.689	306.26	301.876	306.676	304.211	297.321	302.718	304.373	306.111	301.798	303.447	305.576	306.208	306.724	307.195	304.876	305.056	305.569	308.137	302.393	302.433	304.721	304.393	305.789	305.905	303.75	308.937	309.698	305.905	309.802	307.137	308.827	308.892	298.376	309.495	311.863	304.805	307.911	315.279	311.563	306.856	306.698	306.847	312.311	311.666	305.427	312.231
9	302.212	298.484	304.46	301.483	300.464	301.747	299.4	297.153	298.602	300.057	301.247	299.34	301.771	303.073	301.567	302.963	302.083	299.493	301.543	302.67	304.89	299.788	300.184	302.007	302.633	304.263	304.243	302.933	307.417	308.743	304.657	305.083	304.547	306.683	306.587	296.2	307.13	309.297	304.447	306.77	310.037	306.863	303.253	302.71	304.357	309.89	307.283	302.317	309.427
10	294.143	290.011	295.784	293.579	291.547	293.218	290.831	290.702	293.597	292.466	293.217	294.333	295.802	294.256	293.773	293.795	293.84	291.35	292.24	292.789	295.873	295.023	295.516	296.679	296.74	297.911	294.198	293.795	298.56	298.573	295.73	297.25	295.483	297.303	296.795	287.607	297.06	299.55	295.237	297.369	303.54	299.35	294.905	295.21	295.776	299.876	300.479	294.544	299.713
11	287.926	283.772	287.814	285.893	284.646	285.637	283.03	284.083	287.936	285.129	286.013	289.078	289.186	285.767	287.043	286.364	287.023	284.323	285.303	285.579	288.46	290	290.579	291.043	290.743	291.4	286.99	285.577	289.477	290.953	287.702	289.432	287.519	289.5	288.94	280.703	289.11	291.4	287.527	289.81	296.087	291.523	286.577	287.088	286.887	291.078	292.463	286.543	290.46
12	285.917	280.615	285.49	283.962	282.966	283.031	281.095	284.008	287.709	283.157	283.006	288.15	289.627	285.183	283.181	284.291	283.931	280.298	282.666	283.367	284.915	289.567	289.513	289.331	289.295	289.488	283.708	284.481	289.885	287.757	286.156	285.414	284.543	286.44	286.198	278.302	285.311	287.893	284.734	286.505	291.257	287.579	282.989	283.913	284.23	288.416	288.26	283.46	288.063
1	282.689	276.267	281.192	279.446	277.865	277.592	275.873	278.327	283.127	278.514	278.5	284.689	286.459	280.124	278	279.03	277.55	275.421	277.995	279.31	282.73	285.495	285.902	286.631	286.387	286.979	281.234	280.263	285.227	285.287	282.984	282.99	282.244	284.305	284.073	274.683	283.827	286.463	281.992	283.989	288.368	284.815	280.908	281.564	282.15	287.388	285.924	280.581	286.283
2	282.6	273.545	278.718	277.307	275.107	276.896	274.729	273.404	281.87	277.412	276.48	282.298	283.55	279.505	273.483	276.527	273.232	272.464	276.8	278.261	282.046	283.109	283.388	284.486	284.654	285.72	282.004	279.054	285.029	285.865	283.204	280.315	282.617	284.942	284.046	273.521	284.409	286.831	282.882	284.886	286.888	283.293	280.282	280.408	281.588	286.896	285.329	279.965	287.324
3	285.088	278.081	283.957	280.682	278.365	279.979	277.311	278.898	284.65	279.419	279.093	283.959	287.108	283.618	277.492	279.358	278.369	277.034	280.427	281.653	285.074	284.39	285.176	285.869	286.518	287.943	285.402	282.586	289.653	289.154	287.007	283.77	284.165	286.514	286.266	275.423	287.516	289.678	285.605	287.757	288.847	285.124	281.373	282.165	282.794	290.197	285.944	280.75	290.216
4	295.122	288.309	294.646	292.072	290.327	289.62	287.47	291.597	291.379	289.421	289.13	290.538	295.4	293.557	288.446	289.686	289.17	287.06	289.92	290.787	293.316	291.736	291.509	292.527	294.887	296.591	294.653	293.621	298.99	297.59	294.93	291.725	292.953	295.511	294.903	284.177	296.647	298.123	292.587	295.123	296.179	293.107	290.127	290.18	291.509	298.991	293.957	288.712	299.11
5	299.963	294.711	301.691	297.215	295.305	296.844	294.053	294.523	295.685	295.86	296.305	294.905	298.215	297.479	296.027	296.621	295.685	292.979	295.492	296.473	299.621	295.402	295.977	298.079	299.527	301.74	299.069	296.91	304.011	303.543	299.73	298.489	299.295	301.198	301.36	289.982	302.227	304.882	298.395	301.434	306.021	300.582	296.027	296.377	297.279	305.22	301.266	294.697	305.32
6	304.489	299.06	305.64	301.62	299.417	302.8	300.223	297.757	299.97	300.964	302.543	299.66	300.936	302.937	301.523	302.823	302.383	300.343	302.43	302.81	305.9	299.403	299.929	302.303	303.243	305.484	304.78	303.212	310.433	309.34	306.797	305.89	305.573	306.783	307.147	295.88	307.957	311.043	304.507	308.163	311.9	307.857	303.433	303.177	304.263	311.073	308.183	301.53	310.867
7	306.023	302.353	307.45	304.607	300.405	305.298	302.866	296.723	301.724	303.169	305.785	301.16	301.583	306.402	304.544	305.382	305.647	304.485	305.073	305.327	309.192	301.356	301.208	303.137	302.43	304.633	308.324	306.434	311.931	312.718	309.134	310.089	309.473	311.382	311.369	301.263	312.092	314.866	307.45	311.408	314.082	312.144	308.876	308.273	309.611	315.124	312.202	307.924	315.144
8	306.453	303.692	308.976	306.482	301.573	307.137	304.676	298.415	302.81	304.389	306.866	302.261	302.892	306.931	306.589	307.356	308.079	306.479	307.305	307.531	310.266	302.676	302.395	304.237	304.35	305.885	307.908	305.421	309.731	311.421	307.55	311.421	309.137	310.882	310.876	301.392	311.44	314.008	306.098	309.727	313.021	312.937	309.585	309.879	309.869	314.521	312.815	307.879	314.75
9	297.006	296.18	301.778	299.305	295.575	299.48	296.99	294.233	295.658	298.717	298.79	296	296.728	300.53	299.337	300.263	300.157	297.943	299.117	299.51	302.933	296.957	297.161	299.313	299.257	302.01	302.403	301.23	304.937	306.803	302.417	303.67	302.39	304.503	304.397	294.937	305.303	307.82	301.9	304.923	309.343	305.737	301.433	301.447	302.513	307.837	306.557	300.883	307.873
10	297.771	292.09	298.805	296.057	295.373	294.898	292.46	295.523	296.283	293.744	294.047	296.25	298.939	296.367	294.81	295.724	294.898	292.376	294.505	296.015	298.066	296.934	297.15	298.518	299.673	301.008	297.169	296.51	301.95	300.923	298.695	297.782	297.715	299.715	299.711	289.818	299.737	302.489	296.079	298.782	303.124	299.098	295.618	295.395	296.702	302.747	299.853	294.797	302.492
11	287.246	283.332	287.772	286.113	285.335	285.843	283.443	285.114	288.166	285.188	284.967	289.367	290.276	285.92	284.998	285.298	284.89	282.797	283.833	284.45	287.114	290.167	290.087	291.087	290.85	291.568	286.783	285.436	288.823	290.283	286.846	287.6	286.578	288.764	288.07	279.293	288.991	291.419	285.743	288.623	293.884	289.11	285.15	284.987	285.705	291.257	290.457	284.681	290.497
12	282.617	275.921	279.246	278.98	280.862	279.479	277.721	280.458	284.672	280.212	280.393	285.798	287.091	282.281	279.802	281.481	279.724	276.75	279.163	279.75	281.371	286.993	287.34	287.498	287.905	288.157	281.173	281.55	284.195	284.443	283.122	282.102	281.702	284.207	283.411	274.847	282.453	285.163	280.534	283.311	287.481	283.521	279.795	280.827	281.89	285.939	285.456	280.658	285.97
1	280.4	272.773	276.578	275.75	273.688	274.618	272.479	273.295	281.031	275.32	274.942	281.959	282.683	276.379	273.388	274.55	272.498	270.944	273.018	274.678	276.1	283.208	283.407	284.198	284.392	284.173	277.621	276.267	280.311	281.736	279.307	273.054	275.95	280.09	279.202	271.763	279.827	282.429	278.285	280.963	284.096	278.085	271.04	271.858	275.314	282.904	281.073	276.314	283.124
2	282.533	273.721	279.275	277.821	274.585	275.068	273.079	274.493	282.393	276.56	277.645	282.26	284.114	278.645	274.96	277.29	273.936	272.793	274.436	275.524	279.777	282.8	283.977	283.593	285.846	285.192	279.586	278.142	283.496	284.275	279.582	279.521	280.731	283.195	282.193	273.086	282.55	285.581	280.129	282.943	287.181	281.996	275.479	277.376	280.23	286.426	284.679	277.817	286.646
3	286.996	282.486	288.877	286.676	283.382	284.66	281.902	284.062	284.243	283.99	283.431	284.54	287.55	285.992	282.55	284.457	281.937	278.989	282.189	283.384	287.036	285.473	285.82	287.298	289.567	290.219	287.585	285.469	290.131	290.69	288.178	285.785	286.904	288.789	288.537	277.202	289.65	292.274	286.198	289.303	291.022	287.531	283.205	283.658	285.794	292.167	289.079	283.624	292.363
4	296.903	290.624	296.387	293.676	291.789	291.93	289.263	292.129	291.991	290.802	291.143	291.596	294.633	295.243	290.972	291.817	290.857	289.263	291.18	292.42	294.49	291.864	293.58	293.59	295.667	297.164	295.807	294.729	299.043	300.477	296.983	294.1	294.717	297.186	297.13	286.033	298.51	300.523	294.923	298.626	298.99	295.547	292.817	292.681	293.99	300.497	296.49	291.743	300.737
5	300.195	293.779	300.812	296.888	294.753	297.015	294.256	293.1	296.344	295.617	296.343	295.698	297.85	296.826	295.957	296.698	295.356	293.692	295.666	295.834	298.198	295.853	296.017	297.553	299.143	301.507	299.524	297.207	303.208	303.324	298.363	298.969	298.676	301.266	300.921	289.518	302.221	304.81	298.192	301.776	306.279	301.147	296.285	296.421	298.527	304.71	302.597	296.421	304.815
6	307.983	301.012	307.75	303.943	301.083	305.107	302.46	298.427	302.895	302.833	304.503	301.933	303.867	303.947	303.403	304.297	304.057	302.043	303.103	303.687	306.813	302.017	301.964	304.247	304.097	307.098	305.103	302.75	309.337	308.63	305.703	307.827	306.887	308.083	308.103	296.5	308.643	311.613	302.71	307.183	314.113	310.15	304.917	304.517	306.003	311.987	310.17	303.343	312.02
7	307.524	302.934	308.802	305.463	302.09	306.237	303.476	298.776	303.63	303.75	305.656	302.7	304.321	304.576	305.097	304.918	305.427	304.369	304.26	304.298	307.963	302.747	302.792	304.273	304.195	305.753	306.166	305.227	311.621	311.182	308.295	310.134	308.082	309.779	309.924	299.511	310.331	313.402	305.934	310.285	315.582	312.424	307.44	306.982	308.082	313.344	312.66	306.208	313.763
8	306.983	303.824	309.156	306.334	302.5	307.682	304.895	299.566	303.733	304.705	307.06	303.06	304.81	304.582	307.085	307.26	307.453	305.376	305.598	305.305	308.092	303.624	303.45	305.466	305.68	306.956	306.321	304.247	310.389	310.121	306.956	310.669	307.37	309.198	309.337	298.747	309.718	312.776	304.673	308.55	316.75	312.995	307.166	307.002	307.747	312.802	313.15	305.898	312.95
9	300.407	298.505	303.757	301.887	297.42	302.337	299.55	294.929	297.554	300.277	301.653	297.904	298.65	301.04	301.917	302.177	302.303	299.937	300.84	300.98	303.827	298.675	298.49	300.583	301.107	302.367	302.43	300.863	305.743	306.543	303	305.5	303.187	305.323	305.21	295.333	305.83	308.617	301.853	304.923	310.87	307.287	302.867	302.73	304.003	308.423	308.343	302.177	308.29
10	295.591	293.043	297.957	295.876	293.95	295.444	293.021	292.71	294.362	294.203	295.002	294.966	295.798	294.931	295.763	295.963	295.866	293.182	294.395	294.653	297.121	295.468	295.403	296.721	297.453	298.29	296.156	295.079	298.75	300.46	297.19	298.624	296.815	298.94	298.389	289.387	298.873	301.111	296.234	299.124	305.192	300.86	295.698	296.117	296.092	301.277	301.66	295.673	301.156
11	288.72	287.158	291.38	290.55	289.587	290.123	287.973	289.113	289.246	289.543	289.986	290.317	291.125	290.303	290.73	291.035	291.063	288.317	289.243	289.98	291.657	291.536	291.898	292.573	293.05	294.14	291.28	290.017	294.577	295.38	292.474	292.943	291.887	294.34	294.09	285.274	293.827	296.107	291.357	293.737	299.764	294.763	290.343	291.024	291.686	296.157	295.17	290.763	295.903
12	285.117	280.212	284.785	282.055	282.45	283.602	281.321	283.895	286.228	283.86	284.724	286.798	286.894	285.628	285.175	285.237	286.027	283.795	284.731	284.583	286.687	287.625	288.283	288.198	288.954	289.628	286.06	286.083	288.879	290.24	288.077	289.418	286.046	288.747	288.098	281.644	288.176	289.337	288.405	290.111	293.327	291.147	286.279	286.926	288.335	289.283	292.034	288.077	289.253
1	283.246	277.312	281.577	280.119	279.935	278.998	276.298	279.846	283.757	278.089	278.992	284.042	286.134	279.942	278.024	278.933	277.731	276.208	278.382	278.688	281.722	285.329	285.764	286.666	286.85	286.96	280.873	279.79	283.382	283.414	282.604	282.01	280.805	282.986	282.511	274.46	282.547	284.76	279.605	282.492	288.591	283.24	278.618	279.1	280.214	284.972	285.524	278.638	284.095
2	287.75	281.008	286.792	284.654	283.11	282.839	280.636	284.735	286.954	282.657	282.142	287.367	290.162	286.681	282.211	283.48	282.329	279.179	282.793	284.128	286.958	288.169	287.694	288.743	290.002	291.004	285.979	285.583	291.986	289.409	288.935	285.604	286.304	288.65	287.707	276.739	287.987	289.991	284.532	287.479	290.743	287.136	283.132	283.982	285.65	290.296	288.271	283.342	290.431
3	287.772	283.343	289	286.702	284.954	285.502	283.008	284.911	285.869	284.653	284.909	285.63	287.636	285.893	284.619	286.088	285.44	283.195	285.021	285.937	288.353	286.333	286.647	288.189	288.878	290.013	287.544	284.779	288.911	290.293	286.476	288.625	287.578	289.288	288.95	278.323	289.654	292.066	284.744	288.202	293.202	289.573	286.134	286.043	286.657	292.1	290.124	284.281	292.264
4	294.193	288.672	294.157	291.577	288.883	291.1	288.977	288.695	290.404	290.213	291.053	289.902	293.029	291.75	291.054	291.998	291.623	288.937	291.203	292.043	294.713	289.922	290.077	291.383	293.264	294.577	293.977	292.402	296.357	297.398	294.183	294.288	294.474	296.213	296.177	285.58	296.843	299.18	293.237	296.623	299.993	295.81	292.333	292.197	294.027	299.893	297.063	290.943	299.66
5	297.903	295.124	299.737	297.466	294.366	298.144	296.218	293.692	294.383	297.607	298.108	293.126	295.856	297.679	298.318	300.027	299.176	296.247	298.515	299.447	301.953	293.273	293.917	295.131	296.826	299.66	300.989	297.653	303.608	304.8	300.373	302.273	301.234	303.011	302.911	292.24	304.46	306.86	299.727	303.202	308.298	304.231	299.747	299.337	301.398	307.456	305.234	299.111	307.556
6	304.77	298.936	305.987	302.863	299.76	304.023	301.687	297.027	299.85	302.07	303.383	299.022	301.143	303.69	302.793	304.583	304.37	301.457	303.337	304.103	307.13	298.933	298.87	300.65	301.383	303.793	305.847	303.303	309.877	310.35	307.177	307.513	306.427	308.517	308.643	297.98	309.697	312.277	305.443	309.143	312.403	309.507	305.673	304.57	306.75	312.63	310.27	304.263	312.47
7	307.434	302.237	308.082	304.934	300.95	304.966	302.485	297.992	302.908	303.124	304.908	301.697	303.018	303.53	304.956	304.827	306.156	303.395	303.066	302.705	306.879	301.433	301.473	303.189	303.521	305.156	304.576	303.227	310.06	309.434	307.12	309.59	306.027	308.015	308.215	297.805	308.682	311.969	304.415	308.415	314.369	311.831	306.166	306.053	307.311	311.856	312.427	306.027	311.682
8	308.04	304.798	310.892	307.627	304.598	308.047	305.518	301.395	303.643	306.108	307.382	303.433	305.611	306.285	307.518	308.169	308.253	305.434	306.173	306.544	309.402	303.924	304.29	306.169	307.26	308.721	307.14	305.524	311.956	310.64	308.918	310.887	308.202	309.666	309.892	299.553	310.473	313.131	305.331	309.44	316.466	313.095	307.44	307.137	307.95	313.637	313.092	305.834	313.392
9	300.846	297.05	302.817	300.363	296.598	301.183	298.67	294.467	298.511	299.413	300.663	298.381	299.15	300.807	301.619	302.07	302.077	299.397	300.823	301.093	304.16	299.171	298.971	300.857	301.421	302.807	302.63	301.164	304.837	306.898	302.503	305.283	303.063	305.05	304.983	295.64	305.717	308.44	301.477	304.783	310.157	306.933	302.767	302.543	304.017	308.29	307.95	302.42	308.053
10	295.176	291.625	297.15	295.17	293.598	294.544	292.711	292.657	294.397	294.124	294.589	295.257	296.979	296.027	295.536	296.066	295.995	293.834	294.898	295.643	297.947	296.091	296.619	297.44	298.16	298.785	296.969	295.305	300.066	301.031	297.485	299.403	297.49	299.366	299.131	289.493	299.737	302.269	296.863	299.692	305.195	301.085	296.182	296.285	297.685	302.531	302.26	295.692	302.479
11	286.665	283.411	286.883	285.82	283.425	284.177	282.4	282.581	287.779	285.298	284.857	288.226	289.526	283.974	285.639	286.057	284.943	283.157	283.797	284.51	286.214	289.529	289.257	290.01	290.353	290.107	285.257	283.786	288.863	289.361	287.658	288.002	285.77	288.724	287.87	278.587	288.069	290.307	285.177	288.47	294.743	290.5	284.933	285.716	286.916	290.074	291.703	286.764	290.222
12	284.495	279.442	282.329	281.319	283.574	281.615	279.266	283.193	286.054	281.56	281.854	287.662	288.991	284.536	282.619	282.194	281.918	279.615	280.244	281.722	283.078	288.063	288.023	288.26	289.05	288.722	283.26	284.13	288.627	286.91	287.357	283.764	282.957	285.604	284.989	278.363	284.671	286.361	284.398	286.26	291.26	285.292	279.327	280.387	282.083	286.704	287.608	284.335	286.013
1	279.343	274.25	278.692	278.23	277.046	277.479	275.431	276.871	282.158	276.994	276.935	283.844	284.832	280.542	275.369	277.08	276.827	274.092	276.727	277.465	279.84	285.24	285.064	285.163	285.857	285.591	280.279	279.973	283.782	284.35	283.621	278.385	280.267	282.898	281.892	273.737	282.653	283.953	280.318	283.365	286.317	281.873	277.537	277.011	278.476	284.302	283.202	279.127	284.304
2	284.654	275.567	280.614	280.198	278.373	278.15	276.384	277.734	283.057	279.439	279.15	283.427	285.75	281.083	276.05	279.854	277.757	275.253	277.929	278.736	282.595	284.462	284.967	285.516	287.126	286.957	281.591	279.435	286.253	285.683	284.087	281.366	281.998	284.774	284.302	274.795	284.15	286.767	281.205	284.882	289.3	284.226	276.174	277.042	276.464	287.446	286.164	277.965	287.584
3	287.037	282.54	286.95	286.014	283.271	284.013	281.44	281.938	284.507	284.11	283.718	284.258	287.702	286.671	283.25	284.81	284.634	281.402	283.947	285.477	287.705	285.281	285.287	286.382	287.519	288.237	287.718	286.964	292.16	291.795	289.893	288.107	287.378	289.687	288.995	277.722	290.098	292.39	287.185	290.483	293.45	289.695	285.908	286.102	288.057	292.744	290.808	285.59	293.433
4	297.653	291.661	297.784	294.695	293.34	293.7	291.173	293.622	292.675	293.364	292.85	291.387	297.053	297.447	292.243	293.907	292.85	290.17	292.747	294.31	296.91	293.009	293.057	294.863	297.213	299.75	298.753	297.673	304.457	303.03	300.417	295.743	297.063	299.271	299.397	288.757	300.607	302.657	298.213	301.57	301.674	296.86	294.307	294.267	296.117	302.82	298.49	293.383	303.23
5	299.157	294.074	300.117	297.8	295.232	298.376	295.566	294.004	294.92	296.944	297.247	294.993	297.143	300.24	296.802	298.744	297.576	295.131	297.747	299.227	302.215	295.236	295.542	296.763	297.917	300.173	303.782	301.853	306.973	308.518	304.221	301.292	302.311	304.295	304.389	293.544	306.131	308.076	303.611	307.008	306.918	302.776	300.005	299.111	301.682	308.415	304.26	298.744	308.337
6	304.73	300.093	306.303	303.137	299.364	303.65	301.117	296.177	300.268	301.67	303.26	298.9	300.969	302.37	302.623	303.91	303.99	301.52	302.587	302.717	306.497	299.25	298.943	300.42	301.223	303.667	304.67	302.383	308.213	309.281	306.074	307.367	306.163	308	307.843	297.573	308.333	311.683	303.633	307.936	312.567	309.003	305.467	304.47	306.443	311.61	309.75	304.41	311.623
7	309.421	306.305	311.453	309.069	304.056	308.805	306.502	300.279	304.508	306.744	307.956	302.87	305.444	305.344	307.879	308.402	308.705	305.308	305.282	305.54	309.037	303.002	302.811	304.382	305.463	307.679	305.873	304.095	310.95	309.885	307.808	311.231	308.479	309.215	309.569	299.556	310.002	312.727	304.253	309.037	317.747	312.911	307.698	307.685	307.563	313.108	313.318	306.602	313.424
8	307.737	303.967	309.344	306.615	302.585	306.689	304.305	299.324	304.491	305.098	305.969	302.885	304.607	305.879	306.402	306.969	307.382	304.647	305.25	305.395	308.937	303.647	303.34	304.873	305.911	307.834	306.95	304.979	310.885	310.118	307.621	310.331	308.189	309.44	309.518	299.773	309.921	312.86	304.744	308.966	315.931	311.705	307.311	306.937	307.605	313.06	312.531	306.144	313.224
9	301.481	298.788	303.83	301.909	297.647	301.917	299.253	295.677	299.129	300.097	301.217	299.074	299.602	300.778	301.8	302.563	302.347	299.71	300.653	301.217	304.727	299.633	299.354	301.09	301.304	303.48	303.49	301.883	306.543	307.183	303.65	305.01	304.109	305.933	305.65	296.573	306.377	309.35	302.45	305.853	309.833	306.503	303.55	302.657	303.747	308.843	307.323	302.01	308.9
10	291.622	289.363	294.144	292.456	288.564	292.173	289.553	287.439	291.656	291.343	291.997	292.546	292.417	291.55	292.137	293.537	292.447	289.26	291.147	291.257	293.944	293.557	293.363	294.569	294.895	295.995	294.382	293.016	296.698	298.817	294.343	295.487	293.457	296.817	295.453	286.833	296.812	299.384	294.795	297.783	301.887	297.415	292.618	293.008	294.163	298.567	298.182	292.769	298.503
11	286.581	283.192	287.017	285.479	282.542	284.81	282.05	282.227	287.009	284.005	284.464	288.093	288.14	283.95	284.765	285.116	284.983	282.05	282.843	283.417	286.263	288.889	289.223	289.947	289.61	290.373	285.797	283.709	287.947	288.85	285.393	287.067	285.497	287.443	287.283	277.783	287.24	289.307	285.277	288.143	295.074	289.03	283.967	284.114	285.086	289.41	290.377	284.971	288.857
12	283.542	276.65	280.483	279.042	281.189	279.46	277.073	280.419	285.325	279.716	279.73	285.583	286.846	282.87	279.593	280.743	279.847	277.15	278.563	279.079	281.253	286.674	286.653	287.008	287.163	287.547	281.621	282.715	286.679	285.75	284.375	282.269	281.122	283.433	282.911	276.017	283.157	284.636	282.621	284.83	288.298	284.215	276.215	276.022	278.387	284.38	284.563	278.365	284.439
1	281.878	272.469	276.308	274.493	278.246	277.289	274.576	276.439	281.45	277.35	277.682	282.646	282.354	279.624	277.322	278.367	277.569	275.06	277.566	278.506	280.682	284.104	283.75	284.666	285.339	285.289	280.131	278.579	280.908	283.253	279.854	281.292	280.253	282.918	281.637	274.111	282.184	284.122	279.492	281.67	288.8	283.434	275.869	276.704	278.636	283.646	285.047	278.471	283.875
2	285.833	280.025	285.55	282.894	281.224	281.407	278.786	280.582	285.475	281.158	281.206	285.228	288.069	283.446	279.296	281.324	279.307	277.9	280.107	281.528	283.514	286.769	286.52	287.586	288.521	289.972	284.057	283.133	288.421	287.313	285.071	283.791	283.639	285.775	285.464	275.236	285.882	287.839	282.911	285.415	289.865	285.093	279.025	279.095	281.333	287.506	286.614	279.888	287.875
3	290.357	286.575	292.663	290.488	288.403	289.079	286.753	288.798	287.66	288.55	288.95	286.933	291.454	289.179	288.67	290.25	288.944	286.395	288.327	289.283	291.137	288.142	288.45	290.305	292.223	292.685	290.576	289.393	294.092	294.027	293.124	291.727	291.27	292.833	292.473	282.076	292.943	295.633	289.563	293.309	295.99	292.173	289.489	289.06	290.285	295.84	292.705	287.683	295.608
4	294.233	290.576	296.75	294.043	291.986	293.663	290.943	291.682	291.016	292.55	292.954	290.788	293.969	295.59	292.15	294.007	293.083	290.957	293.163	294.723	296.83	291.026	291.017	293.317	294.663	296.537	298.423	296.423	301.95	302.45	299.297	296.083	297.33	299.443	299.503	288.993	300.457	302.72	298.103	301.237	300.37	296.87	294.35	294.317	296.51	302.917	297.877	293.53	303.213
5	298.969	292.066	299.718	297.057	294.933	297.082	294.892	293.667	296.06	296.492	296.508	295.302	297.871	300.995	295.653	297.97	296.944	294.944	297.044	298.602	300.895	295.4	295.824	297.473	298.408	301.747	301.853	301.667	308.382	307.347	305.402	300.783	300.866	302.698	303.002	291.634	304.618	306.905	302.995	306.444	306.408	302.24	298.376	297.64	299.969	306.276	303.047	297.15	306.424
6	305.517	301.278	307.49	304.203	300.427	303.917	301.407	297.22	300.337	302.323	303.447	299.123	300.963	303.578	302.61	304.43	304.25	301.917	302.823	302.493	306.607	299.03	299.117	301.043	301.21	304.303	305.143	304.067	310.057	310.403	307.69	307.44	306.343	308.4	307.96	297.463	308.843	312.023	305.48	309.693	312.683	309.373	304.767	303.87	305.657	311.35	309.743	303.49	311.633
7	307.898	303.343	308.608	306.169	301.25	305.702	303.266	298.137	303.292	304.357	305.724	301.953	303.647	305.023	305.46	305.556	306.447	303.769	303.347	303.127	307.55	302.163	302.002	304.102	304.063	306.337	305.311	304.603	310.582	310.118	307.705	309.682	307.679	308.876	309.076	299.531	310.689	312.908	305.573	310.04	315.673	312.144	306.94	306.556	307.682	312.485	312.076	306.569	312.605
8	306.576	304.073	309.447	307.108	302.908	307.369	304.998	299.582	303.837	305.453	307.04	303.175	304.787	305.027	307.176	308.105	307.847	305.176	305.773	305.556	308.918	303.173	302.944	305.215	304.903	307.169	306.698	305.292	310.179	310.415	307.86	310.431	308.66	309.618	309.698	299.756	310.511	313.108	305.482	309.085	316.24	312.715	307.924	307.382	308.276	313.202	313.06	306.189	313.269
9	301.763	299.78	305.357	303.223	299.487	302.643	300.11	296.753	299.536	301.303	301.997	299.336	300.843	301.423	302.477	303.43	302.883	299.597	301.07	301.1	304.29	299.932	300.571	302.203	302.163	303.913	302.737	301.017	305.207	306.37	303.223	305.077	303.57	305.083	305.19	294.98	305.763	308.584	301.73	304.737	311.283	306.92	302.067	301.83	303.15	308.16	307.573	301.387	308.37
10	293.535	291.046	295.707	293.718	291.45	294.073	291.873	289.8	292.68	293.383	293.837	293.8	295.787	293.963	294.434	295.564	294.544	291.789	292.892	293.911	296.766	294.757	295.25	296.321	296.466	298.473	296.208	295.329	297.273	300.05	296.536	297.814	297.033	298.456	298.615	288.45	299.59	301.756	296.395	299.307	304.95	300.35	296.005	296.092	297.243	301.353	301.576	295.382	301.427
11	289.238	282.085	286.75	285.804	285.096	284.507	282.39	284.774	290.28	284.771	285.762	290.112	291.329	288.529	285.078	287.264	285.097	283.17	285.127	286.21	288.16	291.164	291.171	292.45	292.847	293.379	288.797	288.55	292.867	292.86	291.037	289.569	288.012	290.594	289.69	280.733	290.919	292.833	289.34	291.87	295.614	291.617	286.85	286.981	288.157	292.971	292.083	286.619	292.727
12	284.108	277.424	281.646	281.377	281.296	280.805	278.773	281.82	285.242	280.566	280.688	286.876	288.113	284.073	280.534	282.131	281.834	278.466	281.702	282.393	284.06	287.558	288.693	288.798	288.71	289.716	282.511	283.912	286.011	286.431	285.718	284.828	284.336	286.24	285.931	277.231	285.117	286.7	283.498	285.703	289.812	286.873	282.15	282.533	282.715	286.779	287.479	282.627	286.337
1	281.528	272.959	277.088	277.125	278.256	276.405	274.315	278.935	282.313	276.576	275.938	283.209	284.429	280.976	275.239	276.219	275.311	274.105	275.644	276.839	279.076	284.105	284.543	285.718	285.794	286.127	280.356	280.177	285.479	284.529	282.514	277.783	279.337	282.9	282.108	273.882	283.097	284.35	280.873	283.29	287.081	281.44	273.505	274.408	275.55	284.268	283.408	276.95	284.463
2	286.427	281.223	284.912	283.774	282.965	281.243	279.179	283.112	285.411	281.208	281.154	285.208	288.323	281.258	279.814	281.958	280.736	277.864	280.393	281.265	285.446	285.921	285.692	286.975	288.181	288.9	284.893	281.827	287.886	288.042	286.446	283.318	285.069	287.669	287.386	276.924	287.696	289.936	283.707	286.564	290.571	286.243	280.139	281.489	283.393	290.757	287.486	281.212	290.312
3	290.214	284.609	290.033	289.012	287.474	287.198	285.008	287.335	287.893	287.005	286.584	287.435	291.822	290.994	286.357	288.157	287.098	285.06	287.144	288.473	290.273	287.839	288.357	290.244	290.647	292.557	290.569	290.43	295.079	294.846	292.729	290.089	290.323	292.409	292.034	282.227	293.317	295.273	290.353	292.787	295.163	291.211	288.65	288.819	290.015	295.202	292.115	287.543	295.298
4	289.188	286.292	290.929	289.239	287.22	288.733	286.557	286.371	287.996	288.85	289.511	287.543	289.343	290.507	287.728	289.805	288.537	286.09	288.413	289.642	290.933	288.12	288.689	290.59	291.216	292.528	292.463	291.05	296.66	297.619	294.079	290.88	290.888	293.891	293.16	282.543	295.033	296.929	293.33	296.768	297.047	291.787	289.367	289.53	291.417	297.665	293.097	288.943	297.772
5	296.157	290.775	296.443	294.357	291.354	294.556	292.35	290.44	292.843	293.576	295.843	292.057	294.67	294.771	295.331	296.203	296.073	293.15	295.205	296.118	298.827	292.511	293.015	294.795	295.44	297.992	299.318	295.698	302.44	304.617	299.929	299.221	299.337	301.317	300.963	289.866	303.102	304.821	300.056	303.605	305.653	300.466	297.36	297.208	299.36	305.353	301.866	296.671	305.282
6	303.163	298.284	305.083	302.077	299.743	302.277	299.737	297.093	299.73	301.063	302.39	299.214	300.77	301.936	301.43	302.497	302.363	299.79	301.423	302.433	305.297	299.489	299.474	301.377	301.333	304.66	304.643	303.012	309.567	309.41	307.073	305.573	305.457	306.85	306.877	296.017	308.283	310.557	305.22	308.819	312.063	307.563	303.583	302.63	304.69	310.657	308.763	302.343	310.52
7	308.815	302.189	309.066	306.227	301.902	305.96	303.24	299.873	304.51	304.079	306.027	302.982	304.973	305.111	304.956	306.053	306.298	304.021	303.84	304.666	308.205	303.144	303.079	304.769	304.685	307.827	305.505	304.008	311.105	309.756	307.879	309.256	308.06	309.295	309.04	298.744	309.798	312.74	304.779	308.918	315.331	310.982	306.827	306.666	307.705	312.705	311.679	305.634	312.924
8	305.608	302.195	307.931	305.505	301.31	305.808	303.331	298.679	303.11	303.556	305.944	302.502	303.68	306.15	305.305	306.453	306.311	304.389	305.008	305.211	308.579	302.94	302.597	304.476	303.911	305.927	307.253	306.079	310.966	311.418	308.453	309.627	308.45	310.279	310.015	300.463	311.456	313.679	306.237	310.089	314.169	310.844	307.892	307.827	308.821	313.466	311.598	306.331	313.802
9	303.583	300.793	306.163	304.103	301.01	304.107	301.497	299.443	301.071	301.837	304.103	300.226	302.567	303.623	303.583	305.17	304.21	301.973	303.577	304.08	306.493	300.897	300.75	303.13	303.593	305.453	305.063	303.197	306.91	308.25	304.21	306.493	306.137	307.333	307.263	297.783	308.377	310.69	303.243	305.793	311.703	307.867	304.883	304.677	305.597	310.197	308.743	303.457	310.133
10	296.544	292.943	297.71	295.802	296.603	296.908	294.373	296.591	296.361	295.531	297.602	296.75	298.493	298.963	296.99	297.795	297.737	295.053	296.96	297.995	300.176	298.26	298.221	299.647	300.447	302.237	299.608	298.427	302.695	303.595	300.733	300.147	300.002	301.408	301.479	291.66	302.205	304.621	298.827	301.456	306.421	301.492	297.666	297.595	298.795	303.973	302.073	296.589	303.84
11	289.831	285.517	288.95	287.264	286.64	286.87	284.447	286.371	289.873	286.777	287.364	290.954	291.727	287.657	287.191	287.558	286.65	284.437	285.38	286.287	288.063	291.602	291.826	292.99	293.532	293.42	288.927	287.157	292.233	292.003	289.4	288.709	288.43	290.167	290.37	280.813	290.857	292.798	288.477	290.773	296.039	290.22	285.033	285.471	286.578	291.857	291.223	285.763	291.353
12	276.27	270.337	271.619	270.09	272.738	273.46	272.744	272.1	280.173	274.965	276.183	281.582	282.514	277.14	274.792	275.841	275.395	273.327	275.847	275.518	277.479	283.296	283.973	284.182	284.328	283.757	277.879	277.602	280.347	281.987	279.967	279.428	278.05	280.706	280.066	272.2	280.782	283.086	279.482	281.8	287.667	282.082	277.231	278.142	280.181	282.319	284.55	280.057	282.996
1	284.092	273.939	275.68	277.863	277.871	277.369	275.885	278.132	283.833	277.698	280.16	283.642	286.343	280.192	278.13	279.369	276.537	274.118	278.056	279.476	281.95	284.85	285.347	286.402	286.829	287.129	281.331	279.437	284.169	284.424	281.75	282.376	282.129	284.727	283.885	275.108	283.718	285.702	280.576	284.546	289.637	282.344	277.844	278.958	280.935	286.523	284.64	279.388	286.4
2	281.845	276.144	280.406	278.886	277.208	279.311	277.407	277.237	281.733	279.631	279.446	283.069	284.098	282.561	278.011	279.893	277.964	274.721	278.579	279.668	282.136	283.512	284.295	285.118	285.392	286.158	282.664	281.782	285.957	286.489	284.372	281.067	282.798	284.796	284.064	274.362	285.28	287.288	282.579	286.134	287.765	283.786	278.114	277.95	282.691	286.665	286.057	280.326	286.58
3	281.875	277.376	283.078	281.957	280.078	282.198	280.182	279.118	281.81	281.46	282.879	281.975	283.488	283.417	280.691	283.142	282.369	278.808	282.434	283.593	285.995	283.058	283.354	284.398	284.39	286.214	286.324	284.582	288.502	290.75	287.719	286.291	286.088	287.783	287.602	276.485	288.731	290.53	286.602	289.57	292.113	287.653	284.263	283.706	285.735	290.147	288.969	283.95	290.967
4	289.398	287.462	292.73	291.454	288.892	289.833	287.837	287.87	287.074	289.716	290.654	285.632	289.474	290.858	289.379	290.827	290.903	288.623	290.03	291.314	292.017	286.587	287.606	289.23	291.17	290.931	293.09	292.214	295.417	298.043	294.95	293.707	291.879	295.15	294.67	283.991	296.337	298.184	294.217	297.769	298.25	294.213	291.117	291.906	292.823	298.56	295.117	290.557	298.293
5	298.377	294.31	299.595	297.43	293.917	296.992	294.576	292.853	294.902	296.144	297.079	293.905	297.843	294.65	296.156	296.731	296.156	293.531	294.985	295.797	297.873	294	294.379	296.089	297.656	299.731	297.469	294.557	302.04	301.021	298.243	299.321	297.898	299.8	299.879	288.966	300.685	303.537	296.479	300.313	307.092	301.531	295.844	296.26	297.697	303.74	302.002	295.683	303.527
6	301.471	296.918	302.483	300.243	296.763	301.983	299.577	294.43	297.973	300.117	301.917	297.268	299.313	300.854	301.277	301.957	301.23	299.31	300.897	301.09	304.467	297.364	297.784	299.957	300.267	302.12	304.103	301.543	307.34	308.257	304.816	306.04	304.474	306.583	306.7	295.457	308.317	310.537	303.523	307.543	312.537	308.273	303.617	302.93	305.25	310.177	308.607	302.597	310.57
7	305.382	302.108	307.117	305.389	299.947	305.908	303.453	297.07	302.044	303.982	306.156	301.063	302.224	305.234	305.408	305.75	306.053	304.763	305.569	305.092	309.156	301.082	300.744	302.879	302.327	304.144	308.273	306.002	311.244	312.776	308.944	310.602	309.117	311.763	311.589	301.773	313.324	315.382	307.411	312.063	314.718	312.34	309.037	308.15	310.189	314.969	312.731	307.86	315.069
8	306.563	303.02	308.505	306.111	302.067	307.292	304.827	299.857	303.09	304.627	307.253	301.714	303.637	304.718	306.795	306.937	307.434	305.131	305.337	304.995	308.069	302.053	301.863	304.208	304.634	307.053	305.55	303.602	310.05	309.402	307.15	310.698	307.443	309.021	309.053	299.592	310.408	312.756	304.166	308.815	316.511	312.682	307.602	307.621	308.04	312.305	313.285	306.744	312.853
9	300.057	297.182	302.205	300.714	296.18	301.6	298.79	294.191	298.331	299.297	301.797	297.754	299.213	300.397	301.35	301.61	301.89	299.603	300.837	300.263	303.33	298.676	298.664	300.877	300.971	303.263	301.463	300.01	304.827	305.317	302.23	305.36	303.187	304.433	304.41	295.177	305.463	307.85	300.893	304.143	310.297	307.203	302.933	303.023	304.217	307.31	308.077	302.41	307.603
10	297.507	293.49	298.79	297.274	295.787	297.156	294.55	295.711	296.253	296.25	297.434	296.598	298.43	298.11	296.23	297.834	297.208	294.718	296.621	297.913	299.673	297.361	297.219	298.302	299.405	301.574	298.834	297.982	301.827	302.518	300.089	299.547	299.227	300.44	300.692	290.698	301.453	303.744	298.185	300.711	305.977	301.673	297.334	297.227	298.602	303.437	302.402	296.144	303.263
11	287.342	282.337	286.85	285.291	284.879	285.703	282.917	285.141	288.394	285.233	285.288	289.868	290.004	285.819	284.982	285.35	284.723	282.943	284.637	284.55	286.79	290.431	291.012	291.353	291.257	291.843	287.337	286.646	290.383	290.136	288.371	288.511	287.173	289.083	288.957	280.567	289.497	291.503	287.163	289.693	295.443	290.11	284.85	285.09	287.372	290.903	291.71	287.003	290.837
12	283.664	275.175	279.678	278.845	279.072	279.269	276.395	279.219	284.572	278.812	279.192	287.102	286.559	281.166	277.331	278.413	278.485	275.873	278.427	277.767	280.215	287.346	287.357	287.618	287.764	288.361	280.418	280.461	285.66	283.702	282.279	281.424	281.093	283.025	282.705	274.943	282.212	284.283	281.15	282.986	288.87	283.853	278.44	279.517	280.904	283.921	285.692	281.15	284.095
1	283.669	274.905	277.895	277.759	280.107	279.76	277.392	280.565	285.113	279.322	279.886	285.946	288.202	282.214	277.083	279.483	279.221	276.176	278.273	278.606	280.815	286.972	286.764	287.653	287.943	288.143	280.698	281.32	287.034	283.95	283.691	281.778	281.833	283.891	283.508	274.77	282.285	284.454	280.956	282.974	287.824	284.018	277.476	278.525	280.669	285.112	285.105	279.75	284.677
2	284.758	278.044	282.845	281.689	281.054	281.374	279.102	282.033	286.425	281.58	281.941	287.165	290.391	285.242	279.01	282.393	280.826	277.116	281.012	283.268	285.764	287.054	287.65	288.378	289.431	289.734	285.226	284.972	290.557	289.829	288.135	284.667	285.296	287.724	287.495	276.16	288.021	290.546	285.747	288.143	289.182	285.736	282.857	283.35	285.758	289.881	287.826	281.582	290.757
3	289.173	284.869	290.237	288.65	286.943	288.002	285.318	286.15	286.942	287.99	288.626	285.85	290.524	287.942	286.772	289.304	287.647	286.111	288.234	288.593	290.663	287.535	287.546	288.831	290.602	291.071	289.737	288.15	292.156	294.44	291.061	291.678	290.322	293.483	291.731	281.693	293.916	295.936	290.479	293.27	296.673	292.544	289.698	289.71	291.093	295.317	294.776	288.15	295.675
4	292.014	287.418	292.437	290.988	288.354	289.763	287.103	287.365	288.594	289.86	290.261	287.693	292.294	291.298	288.431	290.043	289.437	286.703	289.223	290.365	291.33	288.988	289.357	290.877	292.527	293.739	292.637	291.078	295.093	297.064	293.061	292.269	291.868	294.546	294.023	283.333	295.95	297.85	292.387	295.209	298.964	292.57	289.767	289.743	291.12	297.033	294.61	288.002	297.194
5	297.588	292.593	297.77	295.563	292.957	295.044	292.766	293.212	294.382	294.423	295.023	293.653	296.437	298.25	293.903	295.371	293.763	291.376	293.527	294.331	296.853	294.269	294.803	296.305	297.44	299.802	300.053	299.034	306.082	305.363	301.803	296.792	298.369	300.564	300.376	289.537	303.111	304.569	300.305	303.369	304.898	298.231	294.86	295.127	297.176	303.653	301.073	294.64	303.821
6	304.522	298.882	305.183	302.797	299.112	303.19	300.767	297.237	299.812	300.63	302.763	299.319	300.793	303.617	301.43	303.043	302.343	300.363	302.043	302.33	306.263	299.202	299.468	300.797	301.629	304.798	305.017	303.39	309.837	310.057	306.723	305.957	306.55	307.733	307.91	297.327	309.537	311.883	304.56	308.63	312.543	306.94	304.09	303.197	305.597	311.183	309.41	302.543	311.45
7	305.408	301.237	306.434	304.331	299.723	304.915	302.518	296.856	301.102	302.331	305.24	300.274	301.78	302.834	304.537	305.298	305.763	303.266	303.466	303.466	307.118	300.447	300.266	302.16	302.012	304.085	304.963	303.582	310.292	309.756	306.815	309.244	306.879	308.005	308.344	297.485	309.39	311.879	304.492	308.434	315.815	310.744	306.305	305.995	307.608	311.708	312.769	304.892	311.94
8	307.569	303.844	309.215	307.276	302.503	306.924	304.511	300.195	303.757	304.711	306.75	302.444	304.395	305.917	306.182	306.673	307.279	305.408	305.847	305.608	309.053	303.056	303.315	305.179	305.392	307.402	306.827	304.531	310.502	310.311	307.44	310.379	308.663	309.783	309.84	300.127	311.253	313.402	305.25	309.118	314.008	311.631	308.118	307.795	309.234	313.085	312.763	306.976	313.818
9	301.226	299.071	304.281	302.433	298.661	302.197	299.697	296.743	299.382	300.443	302.397	298.229	300.114	300.863	301.903	302.677	302.783	300.423	300.85	300.887	304.35	299.098	299.184	300.95	301.517	303.778	302.09	300.49	305.68	305.67	302.763	305.953	303.77	304.783	304.91	295.053	306.157	308.197	301.467	304.357	311.97	307.517	302.943	302.843	303.657	307.793	308.957	302.09	308.017
10	294.883	292.18	297.557	295.66	294.642	296.35	293.595	293.447	294.165	294.86	296.273	294.834	296.557	294.737	296.863	297.247	296.982	293.885	295.092	295.518	297.721	295.388	295.821	296.718	298.053	299.47	296.034	294.453	297.931	299.518	296.219	299.46	297.44	298.553	298.789	288.74	298.911	301.279	294.808	297.598	306.098	300.95	295.911	296.637	297.621	301.323	302.485	295.64	300.769
11	288.728	283.454	288.114	286.343	284.921	284.917	282.17	284.941	290.075	284.771	284.786	290.806	292.25	289.142	284.598	285.354	284.15	281.463	284.997	285.918	288.25	290.933	291.517	292.45	293.06	294.046	288.91	289.296	293.937	293.521	290.914	287.596	288.087	291.061	290.643	280.82	291.026	293.064	289.937	292.617	293.494	289.09	285.163	285.846	288.47	292.257	291.13	287.265	292.695
12	282.18	272.459	274.15	272.509	277.221	275.427	272.879	275.426	283.564	276.387	276.5	284.45	285.783	279.35	275.559	276.588	276.363	275.485	277.537	277.864	280.311	285.657	285.916	286.04	286.024	285.9	279.092	278.583	282.579	282.893	282.222	280.826	279.721	282.171	281.989	273.553	281.318	283.331	280.018	282.809	287.293	281.963	277.066	277.525	278.83	283.424	283.821	277.642	283.002
1	281.422	272.35	272.858	274.796	276.857	274.515	273.079	277.03	282.73	276.058	275.802	284.623	285.25	278.441	275.15	275.611	275.331	274.234	275.518	277.581	279.469	284.943	285.064	285.476	285.189	285.602	279.066	277.65	283.263	282.636	281.302	277.866	279.193	282.198	281.808	273.456	281.247	283.29	278.508	281.37	286.965	278.602	271.669	272.042	272.205	283.429	283.544	273.883	283.45
2	281.727	273.407	276.76	275.325	274.55	276.429	274.05	275.159	281.19	276.058	276.717	281.028	282	279.638	274.192	275.518	276	273.721	276.471	276.083	278.118	282.79	283.518	284.046	284.706	285.229	279.907	278.879	282.329	283.519	281.592	279.266	278.658	281.57	281.071	272.1	282.706	284.165	278.482	281.992	287.639	280.771	274.586	274.768	277.95	283.838	285.3	277.19	284.958
3	287.571	281.411	287.75	285.787	285.012	285.447	283.079	284.458	286.214	286.677	286.33	286.069	288.612	287.398	285.061	286.41	285.292	282.434	285.515	286.114	288.453	287.106	286.558	287.85	289.502	289.974	288.666	287.414	292.527	292.857	291.173	288.665	288.75	290.596	290.537	278.503	291.511	293.421	287.537	291.053	292.819	288.473	286.363	286.695	288.29	293.39	290.55	285.35	293.976
4	293.64	290.931	296	294.709	291.513	292.07	289.923	291.157	290.757	292.157	292.717	290.758	293.702	294.571	291.054	292.295	292.283	290.223	292.377	293.479	295.163	290.688	290.843	292.567	294.004	295.398	295.39	293.771	298.627	299.037	295.4	295.405	295.44	296.896	296.803	286.177	298.571	299.895	294.233	297.826	301.04	295.727	292.25	292.522	293.93	299.968	297.097	291.84	300.528
5	299.743	292.315	299.117	296.495	293.59	295.815	293.253	292.963	295.363	295.06	296.447	294.753	297.367	297.343	295.098	295.95	295.434	293.447	294.795	295.653	298.698	294.733	295.088	296.534	297.693	299.903	298.756	296.86	304.711	302.473	299.157	299.085	298.46	300.688	300.685	289.612	302.195	304.724	297.06	301.24	305.97	299.705	296.137	295.963	298.002	304.163	302.015	295.45	303.782
6	303.27	297.683	304.303	301.953	298.31	302.313	299.897	294.895	299.116	300.897	302.75	298.728	299.907	302.286	301.657	302.603	302.127	300.523	301.63	302.143	305.65	298.989	298.818	300.863	300.61	303.72	304.343	303.09	310.56	309.41	306.04	306.59	305.47	307.143	307.437	296.677	309.203	311.357	304.037	308.613	311.827	307.287	304.017	303.25	305.55	310.747	309.477	303.03	311.123
7	307.995	304.315	309.982	307.789	303.311	307.705	305.453	299.943	303.87	305.66	307.724	302.711	304.724	306.434	306.84	307.479	307.621	305.769	306.118	306.098	309.666	303.1	302.982	304.982	304.96	306.947	307.615	306.092	312.608	311.815	308.789	311.908	309.703	310.853	311.324	300.989	312.376	314.918	306.156	310.96	316.06	312.682	308.524	308.447	309.473	314.285	313.724	307.105	314.44
8	305.99	303.743	308.576	306.84	301.602	306.473	304.195	299.066	303.85	304.508	306.615	302.591	304.291	303.26	306.221	306.66	306.75	304.292	304.75	304.337	307.847	302.671	302.557	304.311	305.019	306.56	305.066	303.389	309.363	308.821	305.627	310.366	307.756	308.585	308.937	298.863	309.517	312.089	303.979	308.211	314.834	311.647	307.034	307.079	308.008	311.844	312.202	306.092	312.202
9	301.77	298.219	304.037	302.06	297.557	301.843	299.303	296.11	299.377	300.397	302.317	299.339	300.569	303.277	301.343	302.383	302.177	300.203	301.503	302.07	305.277	300.091	299.936	301.383	301.787	303.771	304.17	303.217	307.863	307.943	304.003	306.003	305.15	306.557	306.223	296.787	307.51	309.923	303.087	306.223	310.183	306.807	303.317	303.403	304.777	309.113	307.783	302.837	308.923
10	293.857	291.621	296.543	294.976	292.412	294.95	292.634	291.871	294.412	293.834	295.253	295.288	296.007	296.063	295.343	295.376	295.382	292.756	294.653	295.466	298.315	295.909	295.957	297.227	297.73	299.393	297.24	295.679	299.902	300.344	296.995	298.898	298.277	299.602	299.485	289.86	299.763	302.369	296.879	299.673	304.43	300.434	296.273	296.466	297.837	301.715	301.766	295.756	301.776
11	287.65	284.288	287.935	286.123	285.4	285.52	283.59	285.038	288.743	285.495	286.411	289.778	290.784	286.674	286.135	286.15	286.037	283.237	284.663	285.395	287.483	290.925	290.764	291.297	291.667	292.129	286.797	285.99	291.69	289.93	288.236	289.296	287.45	289.231	288.67	279.47	288.543	290.797	287.073	289.591	295.303	291.403	285.457	286.6	286.853	290.584	292.217	286.723	290.722
12	285.267	279.946	279.973	280.517	283.536	283.315	281.337	283.719	286.55	283.19	283.957	287.471	288.547	283.302	284.436	283.442	284.04	281.711	283.227	284.116	286.337	288.247	288.746	288.915	288.857	289.013	284.221	283.84	288.047	287.344	285.57	287.565	285.666	287.221	287.195	279.518	286.215	287.705	284.753	286.903	293.779	288.46	284.015	284.488	285.681	288.33	289.111	283.121	287.795
1	278.892	271.742	274.776	273.55	273.095	274.205	272.563	273.074	280.231	275.617	276.564	281.962	282.167	277.166	275.268	276.012	275.305	272.982	274.905	275	276.911	282.596	282.93	283.35	283.326	283.078	277.266	276.027	277.982	279.557	276.398	278.859	276.691	279.223	279.34	271.529	278.963	280.712	276.563	279.505	286.046	280.395	273.544	273.214	274.919	281.266	282.311	275.817	280.933
2	283.214	275.536	279.01	279.646	280.546	280.825	278.807	282.785	282.864	280.239	282.054	282.798	285.05	286.725	280.059	281.382	280.907	278.414	281.629	281.818	284.646	284.75	284.393	285.943	287.271	288.623	285.343	285.404	291.229	289.119	287.206	284.377	285.35	287.25	287.15	276.136	287.071	288.781	285.043	287.787	289.245	285.85	282.6	282.593	283.967	289.062	287.321	281.579	289.296
3	288.32	285.15	290.777	289.343	286.118	287.008	284.892	287.05	286.294	287.43	287.931	286.204	289.278	288.597	286.824	288.426	287.627	285.195	287.434	288.54	290.711	287.73	287.791	288.95	290.67	291.568	290.666	288.757	292.621	293.97	290.187	291.129	290.924	292.177	292.402	281.35	293.203	294.582	289.421	292.97	295.605	291.795	288.537	288.815	290.15	295.202	293.337	287.407	295.408
4	291.693	289.338	295.43	293.157	291.583	292.397	290.203	292.214	289.982	292.117	292.584	288.354	291.668	295.414	290.936	292.383	291.303	289.31	291.383	292.153	294.4	289.567	290.039	291.623	293.757	294.813	296.777	295.309	300.207	301.057	297.75	294.884	295.77	297.55	297.537	286.677	299.157	300.463	296.03	298.984	298.757	294.933	291.437	292.267	294.403	300.516	296.217	291.157	300.897
5	298.273	294.837	301.017	298.434	295.507	297.363	295.047	294.984	294.45	296.71	297.405	293.922	296.002	298.19	296.322	297.85	296.531	294.402	296.647	297.273	300.898	293.35	294.293	296.027	296.968	299.03	301.789	300.344	306.65	306.885	302.995	300.127	301.457	303.363	303.647	292.285	305.331	306.479	302.944	306.466	307.015	301.444	297.479	297.821	300.324	306.437	303.247	297.234	306.202
6	307.137	303.413	309.263	307.057	302.443	305.947	303.303	299.15	303.017	304.17	305.53	301.595	303.323	305.363	304.283	305.657	305.533	303.95	304.293	304.447	307.967	301.623	301.793	303.757	303.697	306.783	306.107	304.497	311.443	310.47	307.677	309.513	308.35	309.217	309.683	298.363	310.483	312.437	305.013	309.35	314.697	310.2	306.45	306.11	307.623	312.507	311.043	304.317	312.55
7	305.911	302.42	307.756	306.021	301.147	306.824	304.085	297.653	302.84	304.395	306.595	301.821	302.766	305.866	305.615	306.215	306.86	305.324	304.918	304.634	308.821	302.197	301.843	303.589	303.624	305.685	306.989	304.995	311.131	311.563	308.123	311.289	308.718	310.369	310.698	299.95	311.634	313.634	306.163	310.679	314.937	311.973	308.324	308.705	309.395	313.64	312.95	307.595	314.031
8	309.434	306.144	311.956	309.202	305.405	308.908	305.924	303.795	305.756	306.444	308.105	303.792	306.769	307.802	307.473	307.685	308.156	305.731	306.324	306.427	309.276	304.54	304.608	306.076	307.937	309.021	307.211	305.498	311.953	310.711	308.285	311.473	308.976	309.782	310.305	299.64	311.137	312.853	305.237	309.685	316.989	312.324	307.808	308.124	308.505	312.969	312.963	306.215	313.118
9	301.35	298.909	303.937	302.217	298.088	302.303	299.51	296.95	298.647	300.417	302.237	299.098	300.418	300.757	301.75	302.383	302.323	300.117	300.937	301.04	303.653	299.736	300.332	301.793	302.619	304.2	302.163	300.017	304.677	305.683	301.937	305.667	303.617	304.863	305.143	295.15	305.663	307.917	301.17	304.571	310.577	306.63	302.717	303.243	303.93	307.707	308.13	301.677	307.67
10	295.85	291.437	296.911	295.279	293.305	294.673	292.176	292.97	295.212	293.75	294.77	296.196	297.293	297.885	295.69	295.693	294.369	291.531	293.931	294.634	297.444	296.937	297.353	299.037	299.476	301.556	298.224	297.55	303.395	302.589	300.156	296.911	297.795	299.489	299.731	289.144	300.931	302.75	299.069	301.524	303.815	297.973	294.863	295.21	296.815	301.821	299.253	294.274	302.085
11	288.886	282.294	287.427	285.358	283.608	283.097	280.857	283.127	290.412	283.521	283.453	290.426	291.609	287.231	282.915	283.343	282.15	280.59	283.287	284.22	286.533	291.522	291.47	292.467	292.47	292.587	287.47	286.626	291.937	290.871	289.654	286.998	286.986	288.937	289.113	278.923	289.722	291.517	287.693	290.164	293.67	287.997	282.597	284.828	285.464	291.237	289.93	284.728	290.979
12	282.558	273.95	275.906	274.976	276.381	276.863	274.356	276.258	283.403	276.75	277.295	284.079	284.18	276.926	277.359	277.166	274.634	274.718	275.292	276.243	278.447	285.021	285.203	285.573	285.411	285.337	278.382	277.871	282.582	281.891	280.46	278.546	278.217	280.46	280.35	272.477	280.619	282.336	279.156	281.55	287.979	280.698	272.647	274.62	275.334	281.869	282.782	274.072	281.067
1	285.891	271.046	270.414	272.15	277.614	274.376	272.111	277.575	285.398	274.646	273.683	285.392	287.002	279.905	272.872	273.592	272.653	272.292	273.55	276.994	279.482	286.382	286.017	286.647	287.513	287.809	278.944	278.569	286.911	282.615	281.416	275.25	279.879	282.376	281.885	273.963	281.137	283.177	279.644	282.137	286.779	280.247	269.769	272.824	275.446	283.725	283.092	273.781	283.337
2	284.367	275.8	279.56	279.445	279.006	279.993	277.264	278.95	283.673	279.614	280.242	284.25	286.054	282.802	277.476	280.45	279.071	276.843	278.957	280.086	282.9	284.672	284.762	285.154	285.854	286.921	283.214	281.606	286.993	287.062	284.272	283.94	283.759	285.328	284.879	274.314	285.05	288.023	281.879	285.398	289.174	284.854	278.279	280.326	282.85	288.05	287.014	280.788	288.468
3	285.957	281.234	286.981	284.426	281.271	283.292	280.711	280.757	284.164	283.769	284.081	284.467	285.585	284.704	283.198	284.328	283.408	280.395	282.234	283.35	285.311	285.009	285.136	286.589	287.343	288.412	285.421	283.85	288.608	288.57	285.783	286.683	285.876	287.485	287.402	275.708	287.543	289.15	284.915	288.424	292.415	287.182	283.55	284.55	285.64	290.529	288.531	283.523	289.918
4	289.35	285.407	291.196	288.721	286.111	288.393	286.123	286.325	287.217	288.157	288.157	287.642	289.96	293.557	287.561	288.894	287.69	285.937	289.197	289.478	291.587	288.591	289.029	290.39	291.06	291.753	294.757	293.695	300.463	298.883	296.894	291.719	293.329	294.83	295.05	283.017	296.897	297.91	296.01	298.347	297.1	292.19	289.79	289.886	292.197	297.987	293.503	288.83	298.697
5	300.75	294.937	301.683	298.918	295.895	298.627	296.098	296.521	296.15	297.156	298.227	294.731	298.705	298.943	296.976	298.105	297.46	294.937	297.195	297.15	299.876	295.347	295.586	297.337	299.191	301.337	300.769	298.11	305.415	304.35	301.223	300.669	300.673	302.524	302.866	291.577	304.417	305.916	300.36	303.744	308.253	301.682	297.311	298.382	299.569	305.993	303.498	296.853	305.777
6	304.612	299.193	305.46	303.103	298.813	302.927	300.687	296.95	301.24	301.317	303.31	300.361	301.887	303.523	302.47	303.07	303.17	300.917	301.803	301.837	306.023	300.164	300.137	302.153	302.08	305.283	305.237	303.35	310.433	309.757	306.277	307.477	306.65	308.517	308.57	297.143	309.517	311.737	305.407	309.447	313.657	308.32	304.963	304.11	305.997	311.573	309.783	303.7	311.303
7	305.716	301.144	306.717	304.595	299.809	305.008	302.479	297.75	301.99	302.911	304.885	301.107	302.29	305.027	303.853	304.215	305.634	303.969	303.053	303.25	307.782	301.082	300.667	302.402	302.153	306.111	305.895	304.427	311.34	310.524	307.64	310.385	308.212	309.673	309.782	299.04	310.795	312.563	305.298	309.908	314.711	311.198	307.421	307.65	307.756	313.053	312.266	306.521	313.273
8	307.124	302.32	307.877	305.937	301.511	306.424	303.866	299.84	304.744	303.815	306.202	303.36	304.873	305.673	305.376	305.889	306.602	303.885	304.298	304.363	307.376	303.818	303.531	305.427	306.121	308.611	305.753	304.027	310.844	309.556	306.94	310.331	308.047	308.821	309.079	298.421	309.569	311.376	304.234	308.431	315.289	311.15	306.485	307.347	307.098	311.94	312.337	305.134	311.976
9	302.697	300.33	305.283	303.903	299.019	304.013	301.177	297.47	300.935	301.537	303.597	301.034	301.813	301.517	302.83	303.383	303.83	301.183	301.403	301.31	304.663	301.3	301.806	302.833	303.829	306.357	302.47	300.343	305.58	305.617	302.223	307.013	304.523	305.59	305.483	295.657	306.017	307.73	300.837	304.17	312.183	307.867	303.65	304.36	303.71	307.953	309.237	302.553	307.937
10	296.486	292.507	297.837	296.377	293.044	296.121	293.369	292.064	295.893	294.498	296.24	295.819	297.5	294.943	296.037	296.318	296.453	293.711	294.915	294.621	297.402	296.218	296.489	297.695	298.41	300.13	295.395	293.995	297.427	298.707	294.75	299.431	297.382	298.247	298.518	288.298	298.273	300.073	294.331	296.53	306.082	300.14	295.879	297.14	296.982	300.398	302.434	295.556	300.085
11	287.222	283.186	287.531	286.926	285.719	286.613	284.03	285.817	288.717	286.757	287.647	289.706	291.381	290.283	287.489	288.102	287.723	285.583	287.837	289.184	291.5	290.811	291.214	292.07	291.81	293.412	289.99	290.713	293.23	294.03	292.246	291.457	291.281	292.49	292.89	282.93	292.097	293.973	291.163	293.567	296.443	292.183	289.203	289.88	290.578	294.384	294.197	289.197	294.437
12	282.604	275.394	278.689	278.557	276.526	277.815	275.608	277.642	283.734	278.598	279.306	284.473	285.61	279.358	279.866	279.894	278.266	276.182	277.724	278.572	281.25	285.668	286.291	286.895	286.993	286.861	279.685	278.457	282.053	282.61	280.664	282.388	281.276	282.827	282.892	274.453	281.492	283.357	280.137	282.502	289.529	283.585	279.06	280.402	279.906	283.921	285.737	280.088	284.377
1	276.395	268.334	271.124	269.35	270.079	272.734	269.873	268.827	277.211	271.782	271.86	278.46	277.915	272.802	271.453	271.873	269.357	269.434	271.15	270.331	271.65	280.024	280.656	281.16	281.247	281.269	273.947	270.292	272.285	273.369	271.227	274.185	271.737	274.944	274.821	268.66	275.298	275.279	271.824	272.411	283.534	275.598	266.737	269.592	267.473	273.344	280.002	272.44	273.595
2	281.522	273.843	278.205	276.502	275.195	276.936	274.019	275.371	281.371	275.888	277.012	280.75	282.45	277.874	274.943	276.564	275.56	274.543	276.812	276.729	279.426	282.047	282.033	283.209	283.629	284.729	280.888	277.398	281.653	281.191	279.44	280.984	279.474	282.447	282.357	273.653	283.384	284.702	279.781	282.067	289.278	282.467	274.722	276.888	276.743	283.636	286.709	279.302	283.226
3	293.692	287.95	293.744	292.427	289.721	290.521	288.266	290.498	290.24	290.756	291.06	289.489	294.731	293.595	289.15	291.221	290.963	287.195	290.195	291.731	295.292	290.65	290.956	291.776	294.698	296.098	294.344	293.227	299.053	297.518	295.118	293.605	294.356	295.647	296.024	284.369	296.789	298.04	293.547	296.008	298.985	295.005	291.731	291.918	293.253	298.663	296.15	290.737	298.563
4	296.543	292.64	298.95	296.87	294.65	295.523	292.97	293.997	292.403	295.397	296.057	290.933	295.31	295.763	294.53	296.117	295.203	292.17	294.297	295.007	298.223	291.43	291.883	293.697	295.857	297.85	297.253	295.69	301.957	300.837	297.583	297.873	297.417	299.03	299.487	288.743	300.577	301.917	296.237	299.537	303.563	298.65	294.83	295.213	296.583	302.29	299.663	293.69	301.937
5	297.569	292.485	299.995	297.195	293.979	296.885	294.75	293.105	294.911	296.434	297.666	294.534	296.453	298.595	296.202	297.873	296.879	294.427	297.285	298.231	301.079	294.705	294.976	296.824	297.805	301.182	301.847	299.866	307.576	306.795	303.053	300.924	300.924	301.95	302.524	291.595	304.795	305.763	302.608	305.737	306.66	301.518	298.131	297.56	299.673	306.066	302.879	296.537	306.421
6	303.137	298.897	305.27	302.917	298.647	303.263	300.843	295.577	299.437	301.837	303.683	298.297	299.927	303.323	301.963	303.403	303.197	301.137	302.343	302.33	306.737	298.71	299.007	301.117	300.89	304.21	305.24	303.497	310.423	311.01	306.777	307.86	306.857	308.303	308.593	298.077	310.11	311.47	306.243	310.257	313.217	308.38	305.117	304.66	306.523	311.423	310.223	304.637	311.53
7	306.24	303.289	308.124	306.46	301.456	307.124	304.35	298.608	303.244	305.189	307.576	301.782	302.873	306.131	306.808	307.505	307.518	305.15	305.163	305.127	309.327	301.563	301.721	303.889	304.056	306.892	307.234	306.047	312.663	311.898	308.56	311.347	309.324	310.744	310.963	300.589	311.653	313.55	307.04	311.189	315.602	311.727	308.182	307.753	309.356	313.844	313.144	306.595	314.15
8	307.098	303.737	309.208	307.711	302.898	307.982	305.079	300.827	304.556	305.55	307.885	302.837	305.408	305.627	307.098	307.647	307.969	305.434	305.305	305.185	308.595	303.208	303.247	305.202	306.527	308.821	306.056	304.389	310.792	309.685	307.431	311.344	308.266	309.021	309.415	299.485	309.956	311.569	304.789	309.211	316.224	311.915	307.369	307.905	307.956	312.189	313.602	305.966	312.434
9	300.67	298.373	303.183	301.83	298.95	302.233	299.57	296.377	298.877	300.43	302.157	299.387	300.58	301.39	301.89	303.15	302.19	299.337	301.283	301.873	304.437	300.137	300.463	302.593	302.863	305.257	303.02	301.197	305.743	306.457	303.003	305.643	304.543	305.577	305.903	296.177	306.377	308.283	302.417	305.66	310.77	305.707	302.81	303.123	304.117	308.543	307.45	301.573	308.883
10	293.395	290.873	295.55	293.518	290.085	293.379	290.331	289.363	293.034	291.944	293.427	293.94	294.489	294.737	292.821	293.737	294.229	291.944	293.563	294.234	297.415	295.063	295.182	296.544	296.24	298.008	296.711	294.24	298.25	299.931	295.602	298.234	297.098	298.789	298.937	289.989	299.402	301.06	296.934	299.466	303.395	299.227	295.369	295.966	297.034	300.866	301.208	295.415	300.544
11	289.003	284.473	288.723	286.703	283.197	285.803	282.723	283.697	288.87	284.783	284.983	289.723	290.61	286.203	284.67	284.97	285.088	282.17	283.943	283.897	286.323	290.313	290.523	291.223	291.213	291.603	287.68	286.15	290.503	290.23	286.77	286.427	286.583	288.763	288.61	279.237	289.557	291.077	286.987	289.243	294.423	288.53	283.31	284.32	284.59	290.12	290.17	285.663	289.99
12	280.118	277.353	279.931	279.531	279.634	280.373	277.402	278.363	282.098	279.885	281.118	284.595	284.521	280.769	281.169	281.04	281.271	278.505	279.898	280.518	283.195	285.337	285.444	286.16	286.037	286.453	280.763	280.208	285.015	283.834	281.889	283.798	282.369	283.944	283.885	275.485	283.176	284.195	281.573	283.892	290.018	284.753	280.666	282.337	282.298	284.537	286.092	281.692	284.498
1	280.511	273.282	272.892	273.447	276.666	277.569	274.64	276.705	281.615	277.44	279.034	281.618	282.573	280.408	279.118	279.524	278.465	275.273	277.595	278.337	281.237	283.218	283.511	284.885	284.979	285.111	279.918	278.95	283.769	283.608	281.492	280.031	280.415	282.782	282.911	274.576	282.892	284.021	280.327	283.453	287.766	280.811	277.195	278.956	278.982	284.147	283.498	278.944	283.969
2	284.4	280.039	285.414	283.957	283.161	282.929	280.55	283.579	283.807	283.036	283.6	283.746	286.064	283.95	282.843	284.207	282.495	279.264	281.757	282.021	285.182	284.468	284.714	286.171	286.818	288.529	283.621	282.986	289.543	286.371	286.068	285.504	284.786	286.371	286.686	277	286.421	288.364	283.35	285.829	290.993	286.05	282.743	283.718	284.7	289.275	287.671	282.871	289.029
3	288.866	282.327	288.647	286.692	284.931	285.063	282.924	285.498	286.544	284.873	285.711	285.818	289.169	289.144	283.621	285.879	284.328	282.866	285.985	287.131	290.166	287.266	287.015	288.511	290.202	292.047	290.189	288.627	294.608	293.379	290.805	288.337	290.64	292.053	292.227	282.221	293.834	294.931	290.637	293.205	293.598	289.418	287.369	287.934	289.827	295.785	291.685	287.505	295.227
4	289.323	285.567	291.25	289.803	285.54	289.113	286.53	284.983	286.957	288.903	289.59	286.13	288.6	288.27	288.37	289.543	287.881	284.837	287.577	288.08	290.193	286.803	286.897	288.98	289.31	291.243	290.59	287.57	293.103	293.143	289.413	291.177	290.843	292.183	292.263	282.177	293.877	295.137	289.633	293	297.533	291.99	288.463	288.95	290.53	295.983	293.363	288.077	295.797
5	299.324	294.147	301.079	299.04	296.015	298.105	295.892	294.24	295.189	297.008	298.118	293.982	296.982	296.64	296.376	298.131	296.763	294.234	296.634	296.763	300.127	294.221	294.337	296.115	297.36	300.402	300.698	297.027	305.421	303.944	300.331	299.582	299.827	301.273	301.834	290.892	303.885	304.873	299.947	303.437	306.46	300.879	297.195	296.992	298.931	305.508	302.305	296.24	304.556
6	304.603	297.473	304.337	301.75	298.58	301.817	299.543	296.51	300.69	299.91	302.17	299.387	301.447	302.437	300.99	302.117	302.09	299.343	300.05	300.27	304.35	299.293	299.723	301.25	301.723	305.91	303.017	301.01	309.277	306.45	304.743	305.98	305.063	305.623	305.697	294.25	306.537	308.65	301.887	305.533	312.267	307.133	302.71	302.92	304.117	309.717	308.97	302.09	308.647
7	307.86	301.534	307.653	305.731	301.753	306.356	303.563	298.924	304.873	303.769	306.524	303.211	304.156	306.46	305.266	305.995	306.556	305.266	305.569	305.695	309.544	303.124	302.711	304.489	304.415	307.627	307.944	305.473	312.411	311.369	308.466	311.021	309.789	311.376	310.789	301.144	312.679	313.947	306.75	310.808	313.792	311.479	309.073	308.892	309.86	314.834	312.789	308.479	314.569
8	303.085	299.805	305.382	303.847	298.521	304.831	302.098	295.911	300.531	302.311	304.937	299.224	300.527	304.131	304.615	305.376	305.55	303.15	304.118	303.411	307.056	299.66	299.589	301.64	301.54	303.685	305.789	304.292	310.195	310.408	306.363	309.998	307.86	309.737	309.215	300.498	311.479	312.492	306.753	309.876	314.073	310.453	307.253	307.65	308.569	313.398	312.079	307.26	312.647
9	299.283	294.917	300.337	298.523	295.51	298.937	296.143	294.137	298.053	297.65	299.11	297.937	299.473	300.17	298.71	299.59	299.57	296.763	298.25	298.787	301.82	298.723	298.77	300.52	300.577	303.003	301.09	299.663	305.437	304.95	302.087	303.353	301.757	303.43	302.77	293.65	305.19	306.23	301.813	304.303	308.003	303.997	300.577	301.097	301.843	307.237	306.037	300.757	306.643
10	295.847	293.373	298.202	296.505	294.144	296.003	293.176	292.821	295.315	294.402	295.505	295.511	297.15	295.653	296.111	295.827	296.39	293.002	294.305	294.692	297.002	296.15	296.295	297.802	297.953	299.866	295.511	294.815	299.634	298.64	296.111	298.031	297.24	298.04	297.427	288.653	298.995	300.292	295.089	297.16	304.666	297.995	294.453	295.531	295.124	301.053	300.131	294.124	299.782
11	288.037	284.053	288.297	287.303	285.553	285.81	283.457	285.717	289.767	285.73	285.997	291.04	291.983	287.123	286.11	286.403	285.865	282.837	284.93	285.71	287.443	291.817	291.777	292.517	292.713	293.303	287.697	286.83	290.823	290.47	288.867	288.08	288.117	289.737	289.143	280.657	290.563	292.11	287.74	289.647	293.82	288.803	284.743	285.843	286.783	292.373	290.243	285.91	291.857
12	283.098	280.279	283.931	283.511	281.624	281.918	279.518	281.892	285.131	281.892	282.363	286.018	287.34	282.266	282.105	282.595	282.157	278.905	280.898	281.35	283.247	287.685	287.582	288.231	288.289	288.247	280.808	281.285	286.595	284.215	284.55	283.995	283.305	284.24	283.86	276.698	284.079	286.111	281.718	283.573	290.395	285.008	280.124	281.321	280.847	286.331	285.795	280.437	286.021
1	282.524	278.176	282.544	282.356	281.531	282.04	279.821	281.505	283.947	282.073	282.718	284.405	286.005	283.705	282.208	282.879	283.068	279.679	282.195	283.344	284.46	286.266	286.189	287.273	287.395	287.66	282.511	282.569	287.382	285.705	284.876	285.053	284.608	286.24	285.982	278.079	286.182	288.337	283.598	285.537	290.576	286.24	283.008	284.356	285.118	288.927	287.382	283.563	288.421
2	282.2	279.786	283.336	282.857	280.532	282.404	279.907	280.821	281.654	282.971	283.336	282.407	283.739	281.929	282.807	283.707	283.621	279.764	282.336	283.464	284.932	284.071	283.925	285.543	285.868	286.079	283.3	281.921	284.857	286.629	284.214	285.35	285.093	286.307	285.993	277.229	286.414	288.464	283.25	285.739	290.471	285.779	282.679	283.143	284.129	289.839	286.636	283.293	289.6
3	287.292	285.508	289.885	288.408	285.315	287.363	284.909	285.466	284.74	287.544	288.015	283.963	286.35	288.079	286.447	287.976	288.054	285.795	287.634	288.608	289.634	284.895	284.876	287.124	287.808	288.905	289.892	288.06	292.666	294.247	290.963	291.566	290.176	292.963	292.266	282.853	293.847	295.279	290.918	293.505	295.482	291.84	289.15	289.65	291.15	296.792	293.298	289.24	296.653
4	290.643	287.487	293.437	291.743	288.967	291.337	288.537	288.917	288.51	290.517	291.097	287.6	290.083	291.117	290.03	291.69	290.847	288.407	290.81	291.443	293.577	288.49	288.69	290.87	291.523	293.017	294.843	291.923	299.437	299.497	296.76	294.38	294.53	296.817	296.457	286.603	298.777	300.143	295.52	298.717	298.713	294.953	292.203	292.68	294.317	301.017	296.417	291.823	300.277
5	298.324	292.682	298.769	296.253	293.847	296.273	293.685	294.053	295.621	295.518	296.54	293.989	297.192	297.434	295.731	297.337	295.621	293.55	295.847	296.479	299.215	294.666	295.024	297.337	298.192	301.35	300.163	297.311	305.485	304.782	301.95	299.527	300.079	301.937	301.711	290.95	304.24	305.285	300.444	303.811	305.634	300.156	296.879	296.889	299.318	306.176	302.318	296.66	305.911
6	307.123	301.367	308.25	305.683	302.29	305.357	302.813	301.083	303.333	303.897	305.197	302.217	304.52	305.657	304.223	306.123	304.89	302.583	304.45	305.227	307.957	302.65	302.937	304.737	304.797	309.417	306.55	304.063	311.797	310.99	308.63	308.417	308.197	309.357	308.917	298.663	310.69	312.157	305.667	309.07	313.383	309.237	305.897	305.543	307.157	313.38	310.73	304.603	312.243
7	308.892	304.576	310.105	308.292	303.663	308.218	305.705	301.492	306.208	306.195	308.395	304.218	305.789	307.447	307.473	308.331	308.627	306.479	306.905	306.847	310.279	304.679	304.663	306.685	306.092	309.721	307.821	305.834	312.711	312.556	309.476	312.111	310.131	311.55	311.169	301.763	313.04	314.26	306.74	310.815	316.389	313.034	309.64	309.611	310.24	315.253	314.556	308.66	314.831
8	307.137	303.853	309.189	307.15	302.373	306.773	303.918	301.415	304.873	305.115	306.989	303.569	306.15	305.221	306.563	306.731	307.077	304.073	304.421	304.385	307.066	304.005	304.05	306.35	306.676	308.956	304.621	304.305	311.292	309.292	307.666	310.085	307.085	307.931	307.647	297.927	308.763	310.563	304.282	307.84	316.55	310.979	306.06	306.311	306.369	311.747	312.266	304.724	311.202
9	302.203	301.017	305.957	305.05	300.027	304.28	301.357	298.283	300.447	302.693	304.197	300.117	302.237	300.63	304.043	304.443	304.403	301.137	301.863	301.703	304.587	300.637	300.91	303.293	303.73	305.947	301.277	299.937	305.37	305.103	302.667	307.213	304.077	304.677	304.337	295.703	305.237	307.163	300.757	303.217	312.817	308.13	303.777	304.003	304.21	308.597	309.817	303.13	307.75
10	294.918	292.318	297.75	296.789	295.047	296.731	294.073	294.698	294.424	296.285	297.215	295.376	296.221	297.498	296.737	298.147	297.637	294.795	296.734	297.969	300.163	296.747	296.537	298.35	298.618	300.479	298.35	297.627	302.892	302.776	300.292	300.782	299.769	301.176	300.624	292.079	301.982	303.279	298.908	300.898	306.056	301.353	298.118	298.215	299.447	304.373	303.234	297.911	303.311
11	290.603	288.287	291.117	290.317	290.387	290.083	287.21	290.323	290.66	289.307	290.03	291.23	292.82	289.243	291.47	290.58	290.777	288.163	289.397	289.87	290.653	292.637	292.317	293.623	294.22	295.33	288.85	288.397	294.137	292.617	291.96	292.657	289.957	291.317	291.13	283.71	291.71	292.53	290.777	291.563	299.99	293.087	288.383	288.91	289.437	294.103	294.623	288.93	293.05
12	287.518	283.066	286.156	285.253	286.834	284.956	282.163	286.956	289.24	283.621	284.805	290.35	291.656	286.363	285.86	284.853	285.407	281.066	283.821	285.427	286.779	291.234	290.895	291.524	292.027	292.131	285.408	286.389	289.415	288.318	288.95	285.215	287.182	288.137	287.879	280.873	287.795	288.331	286.266	286.905	293.279	288.082	282.947	283.779	285.389	289.592	289.673	285.421	289.015
1	282.582	274.669	279.621	277.634	276.682	277.273	274.544	276.879	283.937	275.45	275.544	284.515	285.466	279.621	274.085	275.789	273.673	272.569	274.795	276.492	278.234	286.079	285.65	286.266	285.94	286.524	279.253	278.621	284.737	283.589	282.921	277.444	278.369	281.653	281.344	273.292	282.285	283.834	280.815	282.911	287.292	280.734	272.621	274.979	275.782	282.992	284.595	277.627	283.085
2	280.979	276.104	280.943	280.886	275.932	279.871	277.168	276.329	281.246	280.529	280.314	282.229	283.246	279.221	278.929	280.943	279.021	274.879	279.014	279.521	282.818	283.929	283.543	284.65	284.65	285.157	280.614	277.471	283.029	283.714	280.239	283.096	282.421	283.814	283.879	273.054	284.364	286.579	280.2	283.007	288.821	284.654	278.921	280.211	282.686	287.643	285.336	279.75	287.907
3	286.827	282.695	288.492	286.518	283.153	284.853	282.356	283.466	284.285	284.537	285.156	284.308	286.169	286.356	284.615	285.698	284.976	282.35	284.982	285.847	287.389	285.195	284.995	286.356	287.16	288.24	287.473	284.834	290.763	291.04	288.615	288.527	286.918	288.376	288.285	278.234	290.253	291.937	288.305	290.627	293.605	289.331	285.337	285.576	286.505	291.992	290.047	285.06	291.195
4	290.877	287.943	294.117	291.877	288.543	290.897	288.357	289.45	289.363	290.98	290.877	289.837	292.473	295.03	289.71	291.283	290.27	287.677	291.297	292.383	293.487	290.01	289.723	291.503	293.307	294.777	296.743	294.883	301.463	301.043	298.393	293.387	294.883	296.683	296.743	286.43	299.137	300.577	297.457	299.81	298.98	294.597	291.783	291.747	293.923	300.787	295.87	290.75	300.043
5	298.479	292.515	299.602	296.995	294.331	296.576	294.008	295.085	295.421	295.437	296.531	295.518	297.224	299.027	295.292	296.821	295.918	293.15	296.195	297.092	299.137	295.169	295.053	296.702	297.363	300.037	301.95	299.247	307.576	306.479	304.095	298.44	300.402	302.182	302.234	291.421	305.131	306.356	302.821	305.789	305.337	299.885	296.653	296.744	299.685	306.498	302.582	296.744	306.131
6	303.97	298.913	305.31	302.743	299.553	303.803	301.19	297.87	300.8	301.973	303.717	300.643	301.457	304.177	302.41	304.157	303.57	301.263	303.05	303.583	306.873	300.717	300.383	301.78	302.37	305.41	306.423	304.337	311.79	311.243	308.6	307.673	307.27	308.697	308.703	298.063	310.37	312.257	306.837	310.25	313.09	308.9	305.59	305.12	306.963	313.213	310.383	304.77	312.457
7	309.144	303.989	310.376	308.008	303.866	308.498	305.95	302.002	305.721	306.076	308.221	304.924	306.124	307.492	307.124	308.447	308.421	306.008	306.144	306.911	309.94	304.627	304.402	305.679	306.269	309.576	307.86	305.563	313.085	311.711	309.827	311.427	309.647	310.518	310.608	300.911	311.931	313.653	306.002	310.066	316.208	312.498	308.621	309.015	309.44	314.844	313.382	307.311	314.182
8	304.35	302.344	307.331	305.95	299.56	305.756	302.963	297.511	302.211	303.811	306.144	301.195	301.479	305.131	305.253	306.144	306.505	304.021	303.898	303.937	307.363	301.969	301.731	303.853	303.821	306.279	306.273	304.569	312.008	310.963	308.573	310.26	307.602	308.924	308.95	299.124	310.421	311.969	305.731	309.582	315.321	311.247	307.215	307.415	307.769	313.044	312.189	306.66	312.563
9	300.437	297.15	302.223	300.83	295.683	301.36	298.457	294.457	297.897	299.613	301.477	298.31	298.687	300.783	301.343	301.51	301.643	299.53	300.45	300.623	303.357	298.457	298.463	300.443	300.663	303.157	301.243	300.21	306.05	305.837	303.42	305.483	303.063	304.51	304.403	294.43	305.723	307.21	301.623	304.43	310.493	306.587	302.857	303.013	304.05	308.557	307.87	302.57	308.003
10	293.24	289.447	294.731	292.795	290.524	292.766	290.079	290.576	293.64	292.55	293.344	294.034	294.644	293.195	293.26	293.724	293.169	290.615	292.318	292.911	294.937	294.415	294.344	295.247	295.582	296.992	294.531	293.221	297.85	298.795	295.802	297.205	294.815	296.705	296.589	286.569	298.137	299.589	296.015	298.008	302.94	298.318	294.447	294.315	295.853	300.318	299.666	294.511	299.795
11	283.597	277.587	282.437	280.437	277.873	279.69	276.81	278.397	283.997	279.427	280.203	285.143	285.05	282.577	280.417	279.843	280.99	278.597	281.097	281.103	283.003	286.177	286.343	287.123	286.77	286.81	282.39	280.943	283.913	285.517	283.457	284.907	282.53	285.177	284.61	276.33	285.263	287.063	285.003	287.343	291.797	287.483	281.917	282.193	283.337	287.057	288.397	283.23	286.157
12	282.724	274.411	277.731	277.021	279.131	277.531	275.347	279.369	283.279	277.721	278.647	284.279	285.031	279.692	278.821	278.602	279.55	279.111	281.234	280.84	281.944	285.634	285.569	285.931	285.56	285.453	280.195	276.692	281.037	283.305	281.86	284.095	281.963	283.369	282.873	276.421	282.75	283.892	281.873	282.479	291.008	286.447	281.105	282.298	283.098	284.915	287.511	283.479	284.602
1	279.944	276.392	280.563	279.298	277.376	278.05	276.073	277.821	282.318	278.747	279.621	283.195	284.185	278.421	278.156	279.827	277.818	273.924	278.021	278.26	281.26	284.763	284.705	285.873	285.785	285.253	278.847	276.233	282.802	281.847	280.05	281.437	280.582	282.808	282.144	273.137	282.518	283.776	279.418	281.666	287.071	282.744	279.26	279.524	281.692	285.444	284.427	280.15	284.544
2	279.274	274.091	277.316	278.405	276.888	278.357	276.122	277.336	279.281	278.998	279.426	279.736	281.136	277.536	277.378	279.205	278.319	273.474	275.984	275.991	279.719	281.288	281.398	282.75	282.96	282.805	278.453	273.75	282.916	281.978	281.06	280.974	280.04	281.205	281.129	270.967	281.184	283.184	278.216	280.847	289.19	283.226	277.943	278.967	281.116	284.616	285.06	278.391	284.647
3	285.556	278.505	283.905	282.834	279.682	281.518	279.034	280.285	284.127	282.224	282.421	283.227	285.095	284.911	280.311	281.989	280.35	277.234	281.111	282.834	286.124	284.421	284.389	285.427	286.202	288.047	285.698	287.123	291.579	289.537	288.618	284.74	286.208	287.918	287.247	275.698	288.066	289.815	286.65	289.318	292.421	286.415	283.963	283.398	286.124	291.569	289.344	283.576	291.963
4	297.07	291.09	297.057	294.36	291.597	292.83	290.163	292.063	293.097	292.87	293.163	292.39	295.89	295.103	292.057	293.357	291.803	289.43	291.49	292.103	294.82	292.723	292.983	294.57	296.47	297.017	295.09	294.49	302.973	299.463	297.433	294.93	294.423	296.603	296.17	284.86	297.757	298.937	295.577	298.117	301.678	295.457	291.97	292.27	292.657	300.133	296.21	290.417	299.143
5	301.421	295.069	302.298	299.544	296.54	298.618	296.266	296.627	299.066	297.86	298.86	298.705	300.75	299.105	297.344	299.227	297.053	294.653	297.098	297.944	300.66	298.434	298.634	299.873	301.198	304.685	300.085	298.118	307.292	304.563	301.427	301.05	300.473	302.285	302.453	290.837	303.731	305.44	300.202	303.485	307.691	302.421	298.569	298.492	300.156	306.14	303.866	297.066	306.389
6	305.89	300.223	306.65	303.897	299.957	303.573	301.077	298.13	302.397	302.45	304.097	302.223	302.757	303.243	302.443	304.437	303.463	300.89	301.25	302.237	305.677	301.463	301.157	302.513	303.22	306.477	303.69	302.123	310.863	307.783	306.503	307.747	305.817	306.33	306.503	294.977	307.59	309.83	303.313	306.91	313.533	308.697	304.25	304.49	305.263	309.967	310.19	303.343	310.657
7	305.718	301.815	307.305	304.905	300.056	305.918	303.176	297.898	303.318	304.092	306.673	302.163	302.702	306.144	305.344	306.795	306.447	303.84	304.531	304.905	307.982	302.24	301.85	303.34	303.724	305.905	306.447	305.053	313.885	311.195	309.334	310.534	308.066	309.285	309.421	298.453	310.856	312.763	306.056	310.137	316.105	311.111	307.408	307.373	308.485	312.721	312.692	306.144	313.511
8	307.176	304.479	309.673	307.976	302.692	308.337	305.795	300.744	304.124	306.04	308.576	303.956	305.16	306.163	307.15	308.911	308.382	305.744	305.756	306.498	308.389	304.011	304.06	305.324	306.356	308.685	305.989	305.4	312.824	310.247	308.466	311.834	308.563	309.485	309.279	298.647	310.389	312.04	305.04	309.002	315.268	312.111	308.137	308.511	308.415	312.531	313.418	306.608	313.479
9	301.637	298.703	304.33	302.197	297.213	302.15	299.143	295.357	299.397	300.2	302.257	299.237	299.633	300.717	301.57	302.51	302.443	300.103	300.697	300.763	303.38	299.63	299.49	301.003	300.943	303.963	301.65	300.457	305.877	305.243	302.37	306.267	303.187	304.623	304.377	294.42	305.55	307.23	301.027	303.763	311.405	306.837	302.57	303.223	303.597	306.957	308.21	302.37	307.883
10	298.189	293.266	299.382	296.382	294.382	295.821	292.911	294.04	297.692	294.35	295.434	297.711	298.395	295.653	294.582	295.711	295.415	292.453	294.415	295.118	297.26	298.247	298.318	299.182	299.492	300.95	296.163	295.447	301.115	299.466	297.508	298.437	296.847	298.315	297.995	287.776	298.944	300.511	296.034	297.834	305.494	299.408	295.027	295.15	296.118	300.605	300.75	294.511	300.892
11	288.51	285.483	290.043	287.51	286.2	287.183	284.523	286.323	290.083	285.917	287.017	290.923	291.377	286.983	286.337	287.263	286.87	284.177	286.157	286.517	288.047	292.257	292.13	293.243	292.62	293.277	287.95	287.286	290.507	291.177	288.803	289.037	288.543	290.25	289.737	279.983	290.783	291.91	287.777	290.103	296.043	289.72	285.903	286.143	286.703	291.86	291.837	285.663	290.903
12	281.376	276.879	281.415	280.066	280.56	280.182	277.769	281.324	284.46	279.295	280.937	286.015	286.585	282.215	281.034	281.163	281.653	278.66	280.653	280.653	281.608	287.221	287.315	288.031	287.556	286.879	280.589	281.24	283.902	283.892	283.076	284.15	281.815	283.989	283.027	275.476	282.847	284.26	282.25	283.685	289.262	284.595	280.189	280.908	281.15	284.924	286.163	281.098	284.531
1	284.843	276.215	279.827	277.634	279.989	278.856	276.589	280.933	285.305	278.789	280.111	286.247	288.311	281.698	278.04	279.679	278.053	276.46	280.544	280.756	283.153	287.124	287.273	287.989	288.856	288.273	280.705	280.034	288.824	284.305	284.398	282.64	283.202	284.163	284.008	274.485	283.473	285.034	281.621	283.956	288.144	283.398	280.86	280.956	282.176	286.54	285.144	279.86	286.021
2	284.54	278.507	283.257	281.921	282.35	282.404	279.943	284.293	284.807	283.236	283.629	284.593	286.029	284.621	282.836	284.021	283.657	280.614	283.393	284.071	285.982	285.329	285.475	285.664	286.15	286.664	284.557	283.829	288.557	288.507	286.604	286.457	285.529	286.814	286.85	277.239	287.186	288.779	284.479	287.286	291.271	287.054	283.943	284.764	285.586	290.564	288.629	283.736	289.779
3	289.33	284.421	290.518	288.479	286.895	287.227	284.298	288.083	287.737	286.947	287.879	286.892	289.592	288.86	286.247	287.731	287.24	285.034	287.55	288.266	290.034	287.131	287.685	289.124	290.756	291.64	289.769	287.911	293.927	293.085	290.544	290.792	290.066	291.86	291.715	281.537	292.75	295.137	289.911	292.582	295.54	291.092	288.621	288.437	290.44	295.618	292.931	287.627	295.537
4	294.007	290.237	296.183	293.37	290.107	292.497	290.09	290.529	290.117	292.243	292.937	289.85	292.513	293.043	291.777	293.13	291.65	289.03	292.057	292.477	295.053	290.22	290.58	291.823	293.143	294.497	295.343	292.25	298.62	298.65	294.263	294.613	295.337	296.67	296.363	285.49	297.87	299.963	294.76	297.917	300.617	295.623	292.597	292.287	293.47	300.623	297.377	290.477	299.723
5	300.621	292.615	299.75	296.26	294.247	296.14	293.724	293.285	296.982	294.989	296.834	296.344	298.815	298.189	295.144	296.582	295.156	292.202	295.002	295.776	298.544	296.176	296.627	297.556	299.476	301.44	299.569	297.46	306.608	304.276	301.192	298.092	299.26	300.679	300.931	290.64	302.827	304.918	300.924	304.027	303.502	298.524	296.253	296.115	298.118	304.444	300.034	294.763	304.744
6	305.03	298.363	305.257	302.43	299.083	303.03	300.43	296.437	301.297	301.497	303.743	300.95	302.227	304.17	302.503	303.95	303.183	300.603	301.977	301.943	305.937	300.643	300.637	301.39	302.493	305.723	304.703	303.543	311.54	310.29	307.043	307.127	305.96	307.95	307.63	297.243	309.217	310.743	306.08	309.87	311.76	307.65	304.737	304.557	306.03	311.993	309.523	303.797	311.277
7	306.331	302.615	307.731	306.131	301.079	306.666	304.169	297.208	303.382	304.866	307.582	302.731	303.282	306.331	306.318	307.389	307.502	306.053	306.563	305.692	309.385	302.731	302.524	303.182	304.047	306.873	308.034	306.673	313.821	312.64	309.231	312.573	309.615	311.531	311.408	301.476	312.679	314.556	307.782	311.692	315.431	313.295	310.344	310.256	311.131	315.853	314.479	309.227	315.795
8	304.847	302.06	307.105	305.118	300.027	305.84	302.982	296.182	302.253	303.356	306.382	301.453	302.018	303.724	305.647	305.808	306.269	304.382	304.415	303.447	306.902	301.318	301.518	302.266	302.956	306.015	304.518	303.595	310.247	309.489	306.144	310.492	306.776	308.382	308.266	298.592	309.76	311.221	304.956	308.802	314.44	311.237	307.305	307.715	307.905	312.656	311.737	306.679	312.447
9	301.43	298.93	305.163	302.937	300.187	302.563	300.283	297.778	299.057	301.283	302.937	299.623	300.373	304.057	302.29	303.877	302.647	300.237	302.617	303.017	305.223	300.323	300.603	301.53	302.427	305.47	304.637	304.597	310.103	309.06	306.437	305.78	304.723	306.54	306.11	296.18	307.783	308.857	304.96	307.803	310.41	306.37	303.23	303.25	304.77	310.27	307.76	302.283	309.683
10	293.979	290.298	295.821	293.479	290.379	293.473	290.544	289.534	293.298	292.105	293.802	293.75	294.627	293.666	293.144	293.363	293.644	291.46	292.834	292.885	296.147	294.802	295.144	295.756	296.573	298.55	295.595	294.111	299.173	299.773	295.573	297.679	296.256	297.808	297.46	287.873	298.74	300.053	296.285	298.776	303.363	299.082	294.937	295.231	296.731	301.024	301.015	295.35	300.602
11	289.835	285.483	289.863	287.63	285.19	286.337	284.343	286.31	288.97	286.463	286.997	290.057	290.437	288.263	287.363	287.843	286.807	283.75	285.13	285.41	286.893	290.47	290.897	291.983	292.353	293.917	288.09	287.51	292.627	291.297	289.383	288.083	287.597	290.217	289.55	279.497	290.357	291.237	287.603	289.783	294.61	289.047	285.243	285.53	286.423	292.217	290.91	286.123	291.423
12	281.283	270.356	272.202	271.55	274.84	272.769	270.892	273.302	283.092	272.608	273.027	284.911	285.389	280.498	273.227	273.389	273.131	273.376	275.75	276.479	280.344	285.402	285.902	286.124	285.982	285.463	280.963	279.789	284.044	284.676	282.647	280.179	280.953	283.473	282.608	275.266	283.427	283.621	282.379	284.24	287.944	282.463	274.466	276.118	279.885	284.76	285.66	279.498	284.556
1	284.158	273.777	275.36	275.386	277.658	275.858	273.934	277.432	283.518	276.028	277.865	284.832	285.504	281.913	276.385	277.75	277.058	274.35	277.143	277.965	281.954	285.15	285.623	285.864	286.029	286.721	280.679	281.223	286.828	284.657	284.419	280.893	281.569	282.768	282.677	274.902	283.261	284.171	281.369	283.743	288.576	282.031	271.968	274.967	274.455	285.411	284.907	277.742	284.46
2	282.4	278.771	283.586	282.15	280.011	280.543	278.236	277.654	280.788	280.739	281.271	281.572	282.264	280.817	280.907	281.043	280.036	276.643	279.229	279.6	282.861	282.329	283.071	283.65	284.714	285.809	281.693	278.907	282.824	284.161	280.668	282.943	281.765	280.35	282.871	274.031	284.379	285.057	280.771	282.764	290.35	282.596	266.75	277.191	280.864	285.826	286.657	279.257	285.557
3	288.557	284.695	291.234	288.737	285.998	287.356	284.776	284.989	286.433	287.66	287.776	286.383	287.805	286.627	286.427	287.776	286.867	284.35	287.079	286.857	289.608	286.285	286.795	287.466	288.815	290.097	288.466	286.085	292.156	290.947	288.089	289.398	289.512	291.86	290.24	279.9	291.537	292.653	287.247	290.279	294.143	289.644	288.621	287.218	288.544	294.257	290.769	285.64	293.898
4	293.997	290.737	297.137	294.623	291.723	292.783	290.477	290.95	290.07	292.577	293.197	289.13	292.33	293.263	292.137	293.797	292.25	289.643	292.284	292.619	295.533	289.497	290.457	291.803	294.46	296.514	295.003	292.123	298.717	298.31	295.033	296.023	295.423	296.67	296.357	285.272	298.27	299.397	294.827	297.723	300.182	295.498	292.597	292.943	294.329	300.398	296.317	291.017	299.713
5	302.52	294.837	302.737	299.43	297.457	298.743	296.397	296.59	299.091	297.77	299.357	298.097	300.513	300.103	297.737	299.417	298.081	295.857	297.595	298.683	302.6	297.663	298.07	298.787	301.303	304.59	301.143	299.317	308.463	304.907	303.29	301.853	302.117	300.679	303.092	291.717	304.563	305.977	300.936	303.777	307.988	302.033	296.253	297.87	299.603	306.89	303.737	296.71	306.203
6	306.15	299.563	306.877	304.203	300.373	304.1	301.577	297.737	302.164	302.85	304.75	301.163	302.683	305.097	302.843	304.677	304.057	301.722	302.277	303.457	307.64	301.38	300.77	301.857	303.173	306.903	305.643	304.63	312.29	310.58	307.978	308	307.23	307.95	308.729	297.24	309.677	311.39	305.933	309.49	312.76	308.393	304.737	304.56	306.403	312.51	309.99	303.577	312.283
7	307.563	303.673	308.918	307.131	301.911	307.602	305.279	298.182	304.408	305.882	308.227	302.866	304.25	307.002	306.473	307.789	307.969	305.679	307.056	306.421	310.437	303.369	302.776	303.531	304.498	307.298	307.744	305.634	312.1	312.153	308.673	311.856	309.527	311.531	310.716	300.114	312.008	313.763	306.84	310.995	315.386	312.285	310.344	308.456	309.466	315.073	313.524	307.182	314.756
8	308.866	305.363	311.447	309.079	304.702	308.66	306.079	301.666	306.376	306.834	308.66	304.623	307.031	307.621	307.705	308.408	308.579	306.107	308.192	306.918	310.292	304.853	304.563	304.815	307.453	309.705	307.46	305.602	311.963	311.276	308.634	311.915	309.324	308.382	309.963	300.302	311.279	312.75	306.089	309.911	316.16	312.178	307.305	308.456	308.879	314.205	313.253	306.627	313.808
9	302.09	299.583	305.403	303.63	299.143	303.117	300.723	296.55	300.612	302.503	303.637	300.343	301.673	303.737	303.077	304.33	303.181	300.797	304.3	303.763	306.207	301.503	301.23	302.197	303.097	305.702	304.777	303.443	307.807	308.923	304.953	306.673	305.333	306.54	306.237	296.653	307.96	309.083	304.367	307.363	310.45	306.591	303.23	303.857	305.477	310.433	308.177	302.87	310.097
10	292.896	289.44	294.527	292.55	289.35	291.517	289.654	289.62	292.422	291.874	292.994	292.735	293.618	293.536	293.419	292.9	293.343	290.662	293.49	292.716	295.853	294.142	294.321	295.7	296.521	298.439	294.363	292.663	298.033	298.127	294.753	296.957	294.795	297.808	295.854	286.978	297.644	298.823	295.302	297.77	302.929	297.64	294.937	294.315	295.576	299.847	299.11	294.271	299.382
11	286.037	281.481	286.09	284.077	282.947	283.897	281.09	282.09	286.4	283.67	284.497	287.47	287.727	284.71	284.412	284.577	284.077	281.443	283.753	283.443	285.84	288.03	288.737	289.683	289.653	290.575	285.33	283.55	288.16	288.477	285.63	286.917	285.713	290.217	287.121	277.794	288.323	289.343	285.947	288.43	293.772	287.91	287.15	284.526	285.577	289.926	289.483	284.283	289.997
12	283.711	278.591	282.543	280.73	281.218	279.905	277.776	281.21	284.366	280.163	281.363	285.531	286.731	283.06	280.885	281.363	280.989	278.37	283.211	282.176	283.689	286.027	286.26	287.144	287.718	288.066	282.124	282.208	286.705	285.056	284.444	284.544	283.59	283.473	284.467	276.935	284.602	285.789	283.482	284.963	290.957	285.608	274.466	282.66	283.505	287.624	287.085	283.337	287.208
meam(k)	293.951	288.933	294.077	292.138	289.935	291.993	290.018	288.739	292.23	291.078	292.013	292.137	293.994	293.016	291.367	292.465	292.027	289.576	291.264	291.832	294.6	292.808	293.027	294.383	294.864	296.348	293.962	292.628	298.1	297.93	295.131	295.26	294.59	296.534	296.27	286.255	296.998	298.182	293.797	296.913	301.279	296.609	292.711	292.726	293.93	299.308	298.183	292.388	299.142
mean ©	20.8007	15.7832	20.9273	18.988	16.7848	18.8429	16.8683	15.5888	19.0798	17.9276	18.8629	18.9868	20.8437	19.866	18.2168	19.3149	18.8768	16.426	18.1141	18.6819	21.4504	19.6583	19.877	21.2328	21.714	23.1979	20.812	19.4776	24.9495	24.7801	21.9805	22.1104	21.4399	23.3837	23.1202	13.1055	23.848	25.0318	20.6469	23.7629	28.1287	23.4592	19.5615	19.5764	20.7801	26.1579	25.0328	19.2376	25.9921
[truncated: 38 more columns]

## Sheet: G1S1-Precipitation
Column1	Column2	Column3	Column4	Column5	Column6	Column7	Column8	Column9	Column10	Column11	Column12	Column13	Column14	Column15	Column16	Column17	Column18	Column19	Column20	Column21	Column22	Column23	Column24	Column25	Column26	Column27	Column28	Column29	Column30	Column31	Column32	Column33	Column34	Column35	Column36	Column37	Column38	Column39	Column40	Column41	Column42	Column43	Column44	Column45	Column46	Column47	Column48	Column49	Column50
1	41.5023	18.9026	20.0859	27.5168	28.7691	25.9213	21.7308	26.2837	128.29	23.6934	32.1079	31.4187	132.713	101.48	5.01032	72.1781	67.0012	44.4206	36.9334	33.7229	29.3587	19.1255	39.5298	74.8205	96.1954	40.6398	39.9126	29.9136	1.31588	40.7102	33.2156	5.21233	9.56779	26.9986	20.4712	20.0175	19.4128	44.5869	16.7163	13.8236	8.40859	4.96552	34.9785	27.2105	19.2822	21.13	25.0281	10.8218	43.5971
2	71.6976	27.0005	23.3375	31.4315	81.1504	29.9409	25.5354	87.3785	401.143	75.3053	37.6616	36.6955	210.194	155.457	22.6217	84.1438	146.489	51.0853	78.4914	111.38	89.9654	63.1499	58.4725	129.417	153.779	100.513	78.9147	57.9315	11.9051	68.7765	67.0323	49.0864	40.9846	86.2047	33.852	33.5657	32.2768	67.994	27.0666	23.4765	44.4072	32.8877	79.8083	94.2918	66.5207	66.3825	41.0073	19.4754	103.993
3	12.9241	14.5105	15.7113	21.9413	18.6348	20.2638	16.4178	16.3209	82.6618	14.5989	24.4252	23.9266	67.4872	55.3208	13.3805	55.0739	14.2565	34.7581	9.15247	19.8961	18.1825	1.81769	22.1967	38.7308	49.0405	21.7747	25.7258	18.6957	5.81553	17.7214	11.9643	18.2622	11.259	0	4.75661	2.99395	4.2608	16.3773	7.957	5.74063	10.3061	6.35999	5.33093	0	0	0	4.77827	0	6.20564
4	7.89418	10.5995	5.46327	6.60633	3.99412	5.33267	2.89159	4.02809	24.9743	2.62079	5.33914	3.74908	23.3062	23.2352	5.22626	7.87829	0	6.5501	1.803	1.5108	2.76586	0	0	19.7543	18.2527	6.57811	12.501	6.96056	1.4129	0	0	0	0	0	0	0	0	0	0	0	0	0	0	0	0	0	0	0	0
5	15.4274	42.2272	19.0901	26.2816	18.2185	24.6607	20.5422	15.9316	80.8655	14.2356	30.3814	29.7561	214.623	158.523	21.1879	68.395	121.02	42.2983	65.2306	19.3422	17.7299	15.4	25.1291	132.904	157.109	175.966	122.21	86.615	10.9042	12.9075	5.63402	13.0131	12.2564	21.3139	29.9481	29.6473	28.524	61.2328	9.37973	7.0494	11.4261	7.18889	65.3707	21.0824	15.1257	16.9765	36.4017	16.9664	84.2528
6	8.53959	41.8675	10.3914	14.5088	4.43316	12.8791	9.59219	4.33931	26.4765	2.94399	14.7028	14.0146	16.1614	17.8937	4.37428	32.1678	3.84886	21.4727	4.02538	2.01164	3.20614	0	3.85491	17.0994	13.4154	12.8127	18.2521	12.3149	1.0388	4.67294	0	0	0	0	0	0	0	5.316	0	0	0	0	0	0	0	0	0	0	0
7	0	7.26284	0	0.892738	0	0	0	0	0	0	0	0	7.82363	11.5188	0	0	0	0	0	0	0	0	0	14.1169	7.83331	0	6.47404	0	0	0	0	0	7.7589	0	0	0	0	0	0	0	6.37705	3.4866	0	0	0	0	0	0	0
8	0.996353	0	0	0	0	0	0	0	9.54117	0	0	0	0.764494	5.76223	8.25763	0	0	0	2.02242	0	0	1.50487	0	11.5849	3.0816	1.64256	7.20905	0.996817	2.90236	0	1.91479	0.076366	6.70388	0	0	0	0	1.46844	0	0	5.18704	2.62619	0	0	0	0	0	0	0
9	10.3877	14.4591	4.70198	5.25196	14.885	4.09197	1.85786	12.8827	66.7469	11.3635	3.89663	2.08382	127.893	98.0973	0.679836	3.84229	0	3.85994	0	14.9562	14.1288	0	0	71.8357	92.6618	9.8323	15.5821	9.89768	0	2.34465	0	0	0	0	0	0	0	5.28173	0	0	0	0	0	0	0	0	0	0	0
10	35.9607	15.1093	9.63299	13.3709	29.501	11.7688	8.58203	27.0355	131.71	24.3665	13.2801	12.5104	400.519	286.003	3.03467	28.6544	2.28193	19.3859	3.38168	34.7434	30.176	1.75784	0	312.754	299.563	29.4748	31.7084	23.5348	0.50593	5.25038	0.987087	0	0	0	1.33612	0	0.853104	10.7024	0	0	0	0	0	0	0	0	0	0	0
11	55.3892	22.8658	7.82626	10.5571	40.8951	9.05312	6.13844	39.2023	186.753	35.0714	9.85672	8.81691	529.946	373.759	60.8406	19.9711	83.5135	14.1469	45.6106	50.9367	43.0404	44.4768	69.699	474.318	401.06	367.121	219.28	146.32	43.5364	34.4061	15.8652	48.502	78.7895	62.2342	31.8414	31.5505	30.3441	64.5184	33.4965	29.5228	89.3915	70.087	44.2333	66.5969	46.7568	47.7684	38.6402	18.1843	55.8193
12	6.75781	3.23627	16.921	23.5237	6.24761	21.8606	17.9115	5.67818	32.896	4.31604	26.5759	26.0494	82.7213	66.1891	28.6668	59.9357	112.56	37.523	60.8151	4.13374	5.0469	27.2216	14.1558	46.3145	59.9099	85.5387	69.6991	51.5564	16.3129	48.0173	10.8559	20.8847	31.2372	38.7599	0	0	0	8.3234	4.20577	2.27303	33.0666	23.835	60.5893	40.1277	28.1765	29.8856	0	0	77.7675
1	12.9365	5.81198	14.1922	19.9038	14.0598	18.2193	14.5131	12.1479	63.3297	10.6634	21.6942	21.1983	159.602	120.292	27.0855	48.8052	76.9768	31.1682	42.1786	13.8853	13.2442	27.8765	27.085	92.3699	116.022	171.069	119.523	84.8833	15.1324	17.7978	19.8829	26.736	16.3812	39.6848	8.55999	7.42721	7.94492	23.1908	10.3434	7.9363	16.0736	10.6707	40.5659	41.1548	28.8898	30.5812	10.0299	2.70273	50.9564
2	4.85998	4.93374	12.5712	17.6597	11.8674	15.9841	12.4427	10.2377	54.4164	8.82665	18.7407	18.2019	51.4601	43.8026	10.3746	41.8909	40.6567	27.1717	23.0394	11.0722	10.9089	6.05831	6.86742	31.3256	37.728	34.1782	35.2224	26.2983	4.05535	26.7473	5.26437	0.192437	7.37333	5.32183	17.3589	16.8032	16.4195	39.0427	0.990239	0	5.94287	3.17226	20.2662	4.48411	4.31508	5.90057	21.2123	8.77334	24.58
3	11.2565	17.6519	15.9942	22.3144	32.0416	20.6396	16.7689	29.6749	143.699	26.7178	24.93	24.4268	93.7602	74.0258	11.0021	56.2207	67.8075	35.4118	37.3576	38.3061	33.0223	3.27742	3.71921	52.1366	67.8471	11.9796	17.5177	11.6594	4.41168	26.4983	5.1641	6.23306	22.5061	0	15.7607	15.138	14.8819	36.1804	0	0	23.0318	15.9904	35.4296	0	0.694479	2.12361	19.2314	7.71064	44.189
4	2.09732	24.8892	13.0891	18.3851	20.5549	16.7046	13.1086	18.1384	91.0337	16.2859	19.6889	19.1694	56.232	47.2427	8.68033	44.1271	16.9477	28.4688	10.5501	22.4669	20.2773	12.2932	2.72504	33.4685	41.0817	8.62425	14.462	8.85177	3.12608	6.13988	2.71762	2.8147	9.52708	16.3712	8.42886	7.28151	7.81831	22.9539	0	0	8.36292	4.93212	6.91033	15.8331	11.6127	13.4267	9.8559	2.60391	8.06503
5	9.09556	32.7294	24.485	32.7738	32.6308	31.3271	26.8522	30.2934	146.505	27.2662	39.5929	38.5072	142.88	108.605	27.1916	88.2386	102.741	53.3508	55.6836	39.1366	33.6844	66.3918	52.5106	81.2775	103.67	36.0227	36.5763	27.3499	15.211	45.3086	40.561	34.6548	48.7053	90.2598	37.5641	37.2721	35.8453	74.3762	23.736	20.3587	53.4771	40.2411	55.05	99.0294	69.9261	69.5576	45.3532	21.8543	70.2908
6	1.28569	15.2677	16.6851	23.2178	3.38629	21.5513	17.6218	3.60662	22.9326	2.18013	26.1582	25.6388	21.8141	22.126	18.7478	58.9963	17.4242	36.99	10.7986	0.827537	2.16006	11.2981	14.5303	19.1911	17.2385	19.6154	23.9847	17.2485	9.24448	33.9695	11.1588	13.9364	5.27899	14.7349	33.5821	33.2956	32.0174	67.5283	4.37525	2.4316	3.56263	1.45279	7.18643	14.1146	10.4753	12.2683	40.6902	19.3023	8.39332
7	0	12.9615	5.11743	5.99662	0.927377	4.77138	2.41925	2.04604	15.2725	0.514382	4.68144	2.99157	0.543542	5.55931	0	6.0465	0	5.34543	0	0	0	5.15051	19.383	11.4981	2.92228	7.13778	13.0464	7.4954	0	10.9807	3.79353	1.20076	8.08526	3.39256	8.47305	7.33064	7.86097	23.0337	6.61827	4.50844	6.74411	3.75278	0	2.58214	3.19214	4.72219	9.91455	2.63727	0
8	14.578	20.6967	4.83888	5.49885	22.382	4.31643	2.04188	19.9004	99.127	17.9082	4.15443	2.38221	75.1201	60.7747	3.80849	4.5678	0	4.35424	0	24.9362	22.2814	2.96031	4.56097	42.4647	54.4735	9.79697	15.5497	9.86772	0.80443	3.56124	2.50809	4.41429	2.917	0	4.70901	2.93361	4.21444	16.2935	0	0	0.661981	0	0	0	0.185413	1.64097	4.7083	0	0
9	11.7813	4.87636	3.40625	2.83875	24.8339	1.95202	0	22.3115	110.169	20.1092	1.5385	0	248.793	182.125	13.8015	0	0	0	0	28.2823	24.9858	2.1688	16.3995	161.101	182.918	36.3048	36.7822	27.5093	6.07211	12.6516	0	0	0.785151	0	19.7704	19.2965	18.7389	43.3419	5.229	3.2256	0	0	0	0	0	0.249916	24.1732	10.3625	0
10	51.5063	45.6813	12.6167	17.7237	34.2099	16.0475	12.5013	31.9625	154.067	28.7416	18.8241	18.2871	410.53	292.815	41.3196	42.0881	102.55	27.2863	55.5836	41.3698	35.4622	13.0298	19.3325	324.221	307.356	238.805	155.615	107.726	26.3579	33.9845	17.2227	0	5.10989	17.5639	14.1027	13.3976	13.2864	33.2011	6.59448	4.48653	3.36742	1.3109	54.9422	17.0922	12.4504	14.2768	17.1581	6.59726	70.1458
11	47.8514	17.1713	60.2968	68.4875	48.3687	69.2809	63.492	47.5959	224.449	42.2898	94.7338	86.922	68.9207	56.3465	7.94249	195.934	223.492	111.051	118.343	61.8225	51.5997	54.1177	28.602	39.4219	50.0588	56.9342	51.1961	38.3401	2.73786	7.6578	19.6623	26.8735	40.0179	74.7525	22.1483	21.7368	21.0254	47.5583	11.0985	8.63173	43.2767	31.9778	123.797	80.9902	56.9953	57.4539	27.0651	11.9173	165.287
12	7.01683	10.0382	33.2725	42.5059	26.9521	41.4822	36.5584	24.4346	119.865	22.0309	53.9569	51.6681	253.026	185.042	74.3698	117.813	144.063	69.5199	77.2304	31.2006	27.3349	83.6394	43.9088	164.751	186.129	265.501	169.295	116.18	56.3911	95.051	61.2188	35.6469	39.4027	111.424	43.7947	43.4575	41.8351	84.9947	19.0461	15.9868	42.5579	31.4	78.4306	123.962	87.9435	86.2286	52.5851	25.8366	102.1
1	38.5556	10.9812	66.5357	73.9239	38.8463	75.1959	69.271	36.9549	176.625	33.1178	103.622	94.31	238.717	175.175	30.1949	212.154	210.218	119.515	111.496	47.9863	40.7095	42.103	27.8358	152.551	175.287	181.252	125.096	88.4685	17.4709	48.1575	41.6906	7.85747	18.86	59.0963	11.1003	10.2008	10.3949	27.7839	10.7163	8.27968	18.8811	12.8033	116.182	63.0162	44.2225	45.3546	13.3431	4.53603	154.572
2	2.30754	12.1035	12.5537	17.635	0.0220702	15.9596	12.4201	1.57815	12.9295	0.00797065	18.7086	18.169	15.9737	17.7523	36.0371	41.8148	88.2132	27.1275	48.0757	0	0	21.3671	24.6048	17.0311	13.289	42.2157	41.0354	30.7681	22.0434	28.2275	7.75465	14.71	8.05454	30.3245	7.53481	6.2791	6.95453	21.3405	9.12338	6.81356	6.70957	3.72772	46.8732	30.8337	21.7611	23.5868	8.65999	1.91114	59.3342
3	1.44728	5.81682	15.6096	21.8068	3.38485	20.1284	16.2914	3.60563	22.9279	2.1791	24.2435	23.7462	34.6013	31.5559	31.6582	54.6603	164.614	34.5221	87.9021	0.825938	2.15863	19.7026	13.865	24.178	25.9948	59.1129	52.6568	39.4076	18.5952	33.2046	12.1695	4.92781	4.9781	27.8609	8.38369	7.23125	7.77469	22.8723	4.07452	2.14991	3.21476	1.19958	90.1197	28.1474	19.9218	21.7653	9.79589	2.56974	118.219
4	5.52542	11.3193	10.0159	13.9483	9.51246	12.3314	9.09324	8.26186	45.141	6.89727	13.9995	13.2731	71.347	58.081	20.2732	30.4374	30.2349	20.447	17.5347	8.11031	8.42785	7.18029	15.7967	40.6024	51.7845	31.5794	33.2923	24.7868	10.2753	12.0426	0	20.471	22.5973	7.51238	5.99987	4.50828	5.46867	18.5843	4.95222	2.96891	23.136	16.0708	14.4423	6.67793	5.66977	7.31554	6.55563	0.555022	17.2527
5	14.6283	24.5491	6.63176	8.60366	12.9186	7.19757	4.49937	11.1456	58.6587	9.7028	7.57365	6.28606	41.9371	36.9051	16.1775	13.9634	112.327	10.4317	60.6938	12.4148	12.0257	10.8566	9.32717	27.2072	31.0767	61.7523	54.4133	40.6852	7.56144	42.1331	35.8772	18.0834	25.1968	13.9988	12.0652	11.2358	11.3246	29.5274	2.06508	0.150517	26.1106	18.3778	60.4582	13.345	9.96848	11.7505	14.5791	5.20683	77.5901
6	0.730609	19.7379	4.08034	4.11157	0	3.06694	1.04235	0	0	0	2.74117	0.758391	8.4528	12.0084	2.62744	0.633455	0	1.55353	0	0	0	0	0	14.3389	8.25254	18.46	23.0394	16.4539	0.361345	12.2467	5.88803	3.6674	6.14471	0	4.44975	2.60059	3.96174	15.8384	0	0	4.5529	2.16865	0	0	0	0	4.32397	0	0
7	1.58363	42.4482	15.1052	21.1355	8.39778	19.4536	15.6619	7.35758	40.8726	6.00232	23.3398	22.8468	71.148	57.9388	8.77712	52.5958	4.7238	33.3425	4.4151	6.73361	7.265	7.05124	0	40.5051	51.6429	13.0081	18.4232	12.4667	3.17779	9.64333	0	0	0	7.26794	0.883324	0	0.343261	10.0695	0	0	0	0	0	6.43142	5.51538	7.15471	0	0	0
8	2.93644	7.57282	2.79047	1.64782	5.30465	0.952629	0	4.97238	29.5199	3.59625	0	0	45.5366	39.5179	0	0	29.5715	0	17.1845	3.02129	4.08626	5.22092	0	28.7391	33.584	3.48086	9.31557	3.63113	0	0	0	0	0	3.54986	0	0	0	0	0	0	0	0	14.0706	2.73618	3.28038	4.8149	0	0	16.7904
9	26.3597	22.3785	0	0	6.11823	0	0	5.58014	32.428	4.21649	0	0	115.274	89.2232	1.60912	0	0	0	0	3.97999	4.91462	2.75876	0	64.258	83.4441	11.5828	17.1648	11.342	0.0569812	0	0	0	0	0	3.19377	0.78012	2.73106	13.6721	0	0	0	0	0	0	0	1.32106	2.34419	0	0
10	40.5882	22.4426	3.11301	2.27418	12.8303	1.47129	0	11.0688	58.3003	9.62892	0	0	180.407	134.786	3.8046	0	44.9463	0	25.3051	12.3017	11.9318	21.0532	14.6874	106.977	131.483	25.7083	28.8219	21.2236	0.80286	16.1065	0.751251	0	0	29.8623	34.4444	34.1584	32.8463	69.0154	4.44647	2.49813	0	0	22.6596	30.3287	21.4148	23.2444	41.7029	19.8555	27.6303
11	18.7007	13.0216	7.03404	9.2708	22.1748	7.82813	5.05282	19.6991	98.2035	17.7235	8.34358	7.14624	247.303	181.098	83.5201	16.0115	61.1058	11.7087	33.8291	24.6551	22.0537	18.1553	22.2909	159.825	181.789	254.687	163.786	112.787	65.458	77.9476	26.7174	2.99541	11.2795	25.5388	9.24326	8.18175	8.60437	24.4258	8.00229	5.78229	10.3291	6.37697	31.6815	25.6287	18.2045	20.0575	10.931	3.20916	39.2858
12	12.4212	3.70854	16.3329	22.7586	35.6433	21.0876	17.1878	33.4917	160.986	30.0877	25.533	25.0227	393.728	281.379	33.2274	57.5858	102.042	36.1887	55.3176	43.4062	37.0803	37.3214	36.3335	305.075	294.282	324.261	198.557	133.954	19.8167	33.6084	5.26996	25.5777	15.8595	52.6978	11.0386	10.1344	10.3355	27.6725	15.0427	12.2733	15.4842	10.2257	54.6556	55.7519	39.099	40.4526	13.2638	4.49282	69.7601
1	32.9541	9.95489	8.88086	12.2182	18.8317	10.6509	7.57089	16.5056	83.5137	14.771	11.8604	10.9921	150.551	113.971	23.9357	25.0955	41.6366	17.2541	23.557	20.1585	18.3968	13.0473	32.2238	86.2938	109.327	96.7896	76.648	56.3743	12.8382	45.742	28.4646	9.27798	12.2153	17.592	14.701	14.0274	13.8622	34.2773	12.9269	10.3179	11.3799	7.15466	20.813	17.1219	12.4702	14.2969	17.9087	7.00056	25.2751
2	4.91531	9.44862	7.37011	9.82079	11.4924	8.35047	5.51418	9.91748	52.9174	8.51617	8.98611	7.85879	36.7273	33.1099	34.103	17.7031	84.3836	12.7548	46.0671	10.5961	10.5117	56.4015	43.7121	25.043	27.4636	70.7689	60.3155	44.9323	20.5053	38.2752	30.2555	18.9536	18.0945	77.6711	63.6604	62.956	60.9363	118.19	18.9405	15.8887	18.0129	12.1417	44.7219	84.3687	59.4093	59.7237	75.2415	38.4845	56.4689
3	22.7982	28.9237	5.24272	6.21854	19.6036	4.97519	2.58997	17.2334	86.8682	15.4477	4.91934	3.26604	84.6919	67.5902	7.70465	6.71106	0.784185	5.78508	2.88569	21.19	19.238	12.7785	21.6495	47.3338	61.3232	47.3977	44.6762	33.513	2.61504	15.7737	14.5335	3.22016	4.63616	17.1586	20.5641	20.1129	19.5021	44.7519	7.6946	5.49922	2.81599	0.906519	0	16.6637	12.1649	13.9874	25.1413	10.8826	0
4	14.2023	15.7278	6.12913	7.75582	19.5778	6.40146	3.807	17.2089	86.7557	15.425	6.61138	5.20095	81.4754	65.3027	8.07718	11.3694	0	8.79532	2.67332	21.1554	19.2098	6.57633	5.98477	45.6746	59.0171	22.544	26.3386	19.2004	2.80793	11.846	0	0	0	6.35294	0.0900725	0	0	9.18919	0.593524	0	0	0	0	5.5124	4.94423	6.55873	0	0	0
5	17.1122	46.8715	6.36248	8.15147	2.6661	6.77221	4.12846	3.12292	20.5775	1.66987	7.05807	5.70607	44.3195	38.6352	7.6242	12.5784	0	9.56089	2.73604	0.0374083	1.44824	2.87472	4.81658	28.2177	32.7352	6.30532	12.2324	6.69426	2.57376	21.5186	4.50897	1.6291	7.65112	0	10.4104	9.45537	9.72995	26.5365	0	0	6.25575	3.39873	0	0	0.0131375	1.50663	12.4526	4.04964	0
6	8.20719	13.4276	3.43071	2.88556	0	1.99232	0	0	10.4428	0	1.58065	0	12.2589	14.9359	1.317	0	3.71402	0	3.96691	0	0	0	0	15.6908	10.7947	12.6961	18.1498	12.224	0.0005612	2.15887	0	7.00415	2.25225	0	0	0	0	0	0	0	0	0	0	0	0	0	0	0	0
7	8.15713	40.9696	14.224	19.947	9.44491	18.2625	14.5533	8.20646	44.88	6.84268	21.7517	21.2561	30.5175	28.5611	3.17391	48.9383	0	31.2448	2.08021	8.02639	8.35716	0	1.64676	22.5453	23.1833	20.0906	24.3706	17.571	0.55751	14.1854	0.957357	0	9.55686	0	1.01891	0	0.503715	10.2527	0	0	8.39633	4.95655	0	0	0	0	0	0	0
8	5.1773	19.5214	8.02534	10.875	3.23053	9.35755	6.41007	3.50049	22.4171	2.06861	10.236	9.2318	63.2719	52.3008	0.352936	20.951	0	14.7449	0	0.654606	2.00555	0	9.75384	36.7258	46.0521	9.30242	15.0939	9.44442	0	5.90635	0	0	23.4083	0	1.19908	0	0.705085	10.5049	2.25141	0.36377	24.0627	16.7876	0	0	0	0	0	0	0
9	28.0169	18.1395	3.08003	2.21034	2.14568	1.41762	0	2.78546	18.9254	1.31074	0	0	57.522	48.171	0	0	0	0	0	0	0.937828	0	0	34.0568	41.9905	1.22234	6.68473	0.0724146	0	0	0	0	0	0	0	0	0	0	0	0	0	0	0	0	0	0	0	0	0
10	103.538	17.9768	0	0	17.4654	0	0	15.2322	77.6341	13.581	0	0	228.933	168.419	4.47698	0	91.5435	0	49.8213	18.3435	16.9127	18.3645	6.72458	144.436	167.893	50.4273	46.7711	35.0757	1.08262	6.78219	0	0	0	25.8547	8.79857	7.69153	8.17523	23.6219	0.926947	0	0	0	48.7455	25.9706	18.4372	20.2893	10.3455	2.88107	61.8339
11	55.7025	23.2377	14.9471	20.9237	27.5036	19.241	15.4638	24.9932	122.412	22.5343	23.0557	22.5632	400.127	285.736	51.2588	51.9443	199.956	32.9696	106.196	31.9645	27.9484	81.2955	67.6708	312.308	299.258	214.485	142.906	99.7778	34.8809	72.3841	86.4733	20.122	71.4916	108.585	91.3865	89.7863	87.6059	163.236	32.3205	28.4145	80.6069	62.6959	110.304	120.598	85.5041	83.9831	106.149	56.0872	146.328
12	20.5504	10.3884	45.4539	54.7981	20.2431	54.5269	49.1438	17.8408	89.6647	16.0107	72.865	68.3328	268.257	195.529	40.0719	154.908	194.788	89.4185	103.526	22.0477	19.9364	76.4618	91.4099	178.17	197.707	200.619	135.542	95.127	25.3244	58.6811	28.9285	64.4029	72.437	102.694	73.9949	72.9995	70.8756	135.132	46.4365	41.7837	81.7425	63.6484	107.346	113.638	80.4647	79.3332	86.8427	45.0494	142.19
1	12.2791	5.16336	35.8442	45.201	22.5714	44.3234	39.2898	20.0848	99.973	18.0773	58.0356	55.3188	221.427	163.23	41.3029	125.969	150.374	73.9277	80.5103	25.1934	22.4897	72.3755	51.631	138.337	162.232	184.804	127.027	89.7049	26.344	95.9996	86.8954	34.5229	112.659	97.6765	47.8778	47.4901	45.7606	91.8948	23.25	19.9046	130.637	105.391	82.016	107.728	76.1951	75.3814	57.2873	28.441	107.031
2	19.2165	20.1929	21.9313	29.7596	51.4975	28.2199	23.9037	51.1949	240.557	45.3513	35.2749	34.4405	175.586	131.431	39.0794	79.0377	100.443	48.2498	54.481	66.4329	55.2072	40.7892	35.5623	103.514	127.891	51.6573	47.6152	35.702	24.5085	51.1948	59.9704	19.9814	27.243	57.3492	37.8825	37.5893	36.1514	74.9217	14.6425	11.9031	28.4602	20.2119	53.7546	61.0275	42.8174	44.0133	45.7246	22.0581	68.5484
3	13.9812	12.3545	5.38143	6.46287	22.1198	5.20023	2.77954	19.6457	97.9585	17.6744	5.18325	3.56991	74.6039	60.4065	36.6693	7.44568	38.039	6.26755	21.6566	24.5806	21.9932	30.077	34.5827	42.208	54.1053	75.6349	63.4432	47.1566	22.5512	33.475	32.3714	65.7331	83.3483	42.7683	19.8558	19.3845	18.821	43.4938	14.1362	11.4349	94.8993	74.7466	18.8052	44.59	31.2806	32.9067	24.2775	10.4185	22.7283
4	2.93871	16.8986	4.27279	4.46805	1.56042	3.3851	1.29025	2.42016	17.1271	0.918916	3.09561	1.16038	13.1601	15.6222	8.89002	1.59724	73.1052	2.27843	40.144	0	0.365805	0	3.06522	16.0138	11.3986	12.4422	17.9265	12.0251	3.23832	28.0682	16.8279	0	5.86554	0	0	0	0	4.57734	0	0	4.23493	1.93918	38.396	0	0	0	0	0	48.091
5	31.5039	23.1365	7.68546	10.3311	14.4584	8.837	5.94601	12.5018	64.9764	11.001	9.5882	8.52228	177.879	133.027	26.346	19.2744	156.85	13.7205	83.8739	14.4019	13.6712	51.3824	28.7252	105.155	129.599	68.0887	58.5761	43.6877	14.5867	26.3138	2.25141	44.4204	25.1374	71.2346	29.5795	29.2761	28.1697	60.5918	11.1601	8.68848	26.0425	18.3248	85.6996	76.9289	54.0986	54.7236	35.9648	16.729	112.109
6	18.319	60.2997	17.5337	24.3125	43.3299	22.6594	18.6606	41.9039	198.907	37.4076	27.6572	27.1088	30.5523	28.5867	7.09108	62.3572	170.864	38.8944	91.1424	54.4624	45.8194	15.9381	26.6647	22.5591	23.2072	13.724	19.0461	13.0167	2.30375	27.9919	5.06979	21.3348	20.607	22.1492	22.6305	22.2298	21.4891	48.4106	10.1353	7.74478	20.8669	14.3232	93.6818	21.9772	15.7293	17.5827	27.6486	12.2315	123.156
7	1.58571	36.6419	0	0	0.938236	0	0	2.05223	15.3033	0.521103	0	0	41.826	36.8244	0	0	0	0	0	0	0	0	0	27.1603	30.9995	2.99076	8.77605	3.01274	0	3.18056	0	0	1.74506	0	0.538635	0	0	9.63621	0	0	0	0	0	0	0	0	0	0	0
8	10.8962	36.1894	6.34351	8.11944	1.75068	6.74214	4.10233	2.5371	17.704	1.0447	7.02175	5.66509	22.5599	22.6808	0	12.4804	2.88676	9.49904	3.61975	0	0.551913	11.7926	0	19.472	17.7452	0	0	0	0	9.7425	0	0.634922	1.23217	15.5518	0	0	0	5.47059	0	0	0	0	0	14.9713	11.0414	12.8454	0	0	0
9	31.9864	27.1311	0	0.993837	5.74346	0	0	5.29828	31.0808	3.92952	0	0	67.1488	55.0786	0	0	0	0	0	3.53659	4.53228	0	5.69574	38.5684	48.8003	7.47341	13.37	7.80932	0	0	0	0	0	0	0	0	0	5.72683	0.458826	0	0	0	0	0	0	0	0	0	0
10	73.9074	55.6804	5.95165	7.45246	66.3884	6.11815	3.5626	68.9309	319.544	60.1993	6.27181	4.81533	693.758	484.037	75.0445	10.4446	35.9292	8.2059	20.542	88.7453	72.5449	84.2937	125.656	718.674	531.473	301.317	187.259	127.138	57.0499	109.761	78.2351	51.9443	41.1064	112.215	131.363	127.964	126.078	226.32	67.9488	62.3808	44.5497	33.0025	17.627	124.899	88.6241	86.8545	149.745	81.4425	21.2413
11	39.6572	16.5216	12.2117	17.1511	68.23	15.4801	11.9778	71.1883	329.556	62.0643	18.0799	17.5242	546.512	384.947	87.6062	40.3225	45.7219	26.2592	25.7146	91.5431	74.7065	81.371	116.35	497.041	414.157	329.952	201.337	135.623	69.5958	106.452	75.3219	101.173	97.983	108.676	74.8265	73.8053	71.6755	136.487	61.9856	56.6485	112.677	89.9073	23.0923	120.706	85.5827	84.0555	87.7717	45.5774	28.1839
12	20.6963	9.79689	47.6577	56.9084	28.4612	56.7871	51.3349	25.9686	126.855	23.4109	76.1847	71.1967	92.8105	73.3527	34.4304	161.251	143.004	92.7861	76.6798	33.2943	29.0152	55.1334	37.1497	51.625	67.1624	55.164	50.0017	37.4636	20.764	44.5535	23.9396	29.2951	29.8091	76.0526	20.7484	20.3022	19.6794	45.0789	15.4678	12.6668	31.4166	22.5332	77.8293	82.4941	58.0694	58.4644	25.3657	11.0032	101.274
1	49.1762	21.7536	43.3566	52.7608	50.7305	52.3503	47.0364	50.3083	236.592	44.5988	69.6793	65.5684	209.432	154.929	42.3933	148.778	262.236	86.1547	138.284	65.3	54.3216	116.196	42.1938	128.821	153.207	185.724	127.526	90.0239	27.2541	55.6933	45.5653	43.885	49.8761	149.917	34.0666	33.7805	32.4832	68.3642	18.1287	15.1343	54.8585	41.3687	146.088	170.049	121.592	116.898	41.2594	19.6131	196.859
2	39.5338	15.7101	78.6959	84.0913	32.6508	86.3326	80.1864	30.3144	146.6	27.2848	120.518	108.133	126.692	97.2541	59.866	242.39	125.195	135.179	67.4076	39.1648	33.7069	37.3674	34.6291	71.1	91.7828	108.609	83.7906	61.2591	42.638	60.3172	46.8639	20.3872	17.819	52.7599	14.3144	13.6207	13.4901	33.582	14.1601	11.457	17.7007	11.9042	67.733	55.8221	39.1484	40.5	17.424	6.74015	87.4671
3	28.6926	18.4154	8.25808	11.244	26.8199	9.71176	6.72693	24.3011	119.256	21.9105	10.6789	9.71428	143.666	109.155	29.824	22.0891	55.1706	15.4371	30.7008	31.0178	27.1879	10.7675	38.0738	81.786	104.249	33.4756	34.7033	25.8932	17.1883	48.176	27.8564	66.0307	73.1249	13.8494	20.6248	20.1753	19.5605	44.8596	15.951	13.1143	82.5693	64.3425	28.3658	13.1892	9.86604	11.6457	25.2152	10.9223	34.9762
4	4.68963	18.8323	15.3924	21.5184	19.8173	19.8384	16.0207	17.4359	87.8008	15.6356	23.8548	23.3598	40.5541	35.8993	8.83661	53.7737	103.097	34.0159	55.8696	21.4762	19.4712	18.3359	2.11277	26.6266	30.1157	8.54377	14.3865	8.78044	3.20966	1.52447	4.85368	0.458786	9.13087	25.8116	9.78713	8.77742	9.12901	25.4094	0	0	7.91835	4.60733	55.2504	25.9239	18.4054	20.2577	11.6427	3.60405	70.5606
5	33.7643	52.8237	38.0666	47.4834	44.9687	46.7382	41.6158	43.7405	207.158	38.9886	61.5204	58.412	105.649	82.435	13.5864	132.866	171.877	77.6396	91.6678	56.847	47.6952	76.4515	34.6467	58.7093	76.4463	43.9961	42.2949	31.722	5.94075	33.6001	18.6022	24.4328	31.4411	102.682	45.8161	45.4557	43.7784	88.4161	14.1692	11.4654	33.3024	24.0214	94.2598	113.623	80.454	79.3233	54.9163	27.1263	123.958
6	20.9576	56.1457	34.3115	43.6021	12.7891	42.6364	37.6672	11.033	58.1331	9.59445	55.6109	53.1527	70.2365	57.2874	0	121.132	65.5453	71.316	36.1671	12.2489	11.8879	34.9831	4.82592	40.0604	50.9943	6.60527	12.5276	6.98686	0	2.14303	0	9.11898	6.99412	49.5266	19.1098	18.6156	18.1036	42.1666	0	0	5.5151	2.86306	34.1639	52.1716	36.5835	38.034	23.3651	9.92859	42.5298
7	2.09218	15.8482	11.1511	15.626	13.3104	13.9751	10.5945	11.4878	60.2549	10.0315	16.1187	15.496	94.4008	74.4797	31.595	35.6167	23.2442	23.5061	13.8497	12.9182	12.4434	19.5204	52.9363	52.4828	68.3092	58.6386	52.3396	39.1762	18.5463	56.0629	15.8609	26.9401	33.6554	27.5891	26.0409	25.7003	24.7679	54.4118	23.9717	20.579	35.8675	26.0543	10.51	27.8519	19.72	21.565	31.75	14.4448	12.4033
8	5.96301	17.6748	7.68677	10.3332	0.361909	8.83901	5.94781	1.7383	13.7349	0.18014	9.5907	8.52503	17.1771	18.6582	19.2925	19.2809	0	13.7245	2.34049	0	0	5.55891	24.1551	17.4706	14.1	57.7683	51.7564	38.7501	9.61001	20.259	5.14949	2.94243	5.32492	4.28462	16.0042	15.3924	15.1162	36.6171	8.9042	6.61192	3.61553	1.49117	0	3.45802	3.70107	5.25672	19.5343	7.87313	0
9	56.8002	32.2241	4.79768	5.42471	5.82353	4.24893	1.98638	5.35823	31.3675	3.99065	4.07675	2.2923	132.473	101.312	0	4.34927	0	4.20598	0	3.63107	4.61385	0	0	74.6707	96.0193	1.75156	7.34157	1.19007	0	0	0	0	0	0	0	0	0	3.0497	0	0	0	0	0	0	0	0	0	0	0
10	6.75658	15.7337	6.72988	8.76729	15.558	7.35191	4.63445	13.4882	69.558	11.9379	7.76149	6.49658	9.65794	12.9411	4.26536	14.4653	33.4603	10.7457	19.2379	15.8343	14.8524	4.85394	0	14.7652	9.05621	3.24874	9.06165	3.34308	0.992745	5.42407	0	0	0	2.70936	0	0	0	3.46629	0	0	0	0	16.2474	1.91461	2.81779	4.32873	0	0	19.5076
11	26.6554	7.2725	5.61067	6.8635	6.40085	5.57064	3.09377	5.79476	33.4521	4.43425	5.62027	4.07153	111.121	86.2967	29.7632	8.65583	49.6757	7.05527	27.8019	4.31628	5.20377	9.30449	30.7556	61.8394	80.4213	154.706	110.436	78.9865	17.1421	11.7196	3.90692	8.30035	4.48876	11.35	12.2631	11.4471	11.5151	29.8847	12.1814	9.63002	2.64266	0.777573	25.2984	10.5959	8.17291	9.90788	14.8313	5.34326	31.0155
12	19.0559	10.8807	32.6136	41.8054	18.7426	40.7456	35.8513	16.4219	83.128	14.6931	52.9035	50.7196	201.133	149.178	47.3842	115.69	155.43	68.3696	83.1363	20.0397	18.2998	102.667	68.9269	122.403	146.978	111.612	85.5824	62.4746	31.4995	61.9056	49.0041	59.6858	31.4621	134.117	55.2	54.6872	52.8007	104.164	33.0481	29.1001	33.3267	24.0406	84.8912	151.028	107.658	104.261	65.6571	33.1042	110.994
1	16.2686	15.6982	98.929	99.9965	58.6128	103.926	97.5085	59.5503	277.843	52.392	147.59	129.768	279.97	203.582	56.3645	289.458	233.378	159.306	123.438	77.0222	63.459	92.4159	36.8535	188.788	206.633	238.406	155.409	107.597	39.4432	37.0776	27.6646	14.2254	5.56676	121.967	28.1637	27.8482	26.8087	58.1247	15.3133	12.5238	3.89329	1.69233	129.476	136.497	97.0558	94.588	34.283	15.8163	173.302
2	0	0	18.8053	25.9248	13.7052	24.2973	20.2	11.8347	61.8714	10.3639	29.8853	29.2762	109.716	85.3053	41.6202	67.3018	76.1285	41.6836	41.7329	13.4271	12.865	27.6363	10.4062	61.0291	79.3993	181.825	125.408	88.6683	26.6082	26.3718	28.6686	32.2988	33.07	39.346	18.9187	18.4183	17.9198	41.8262	2.53711	0.664308	35.1886	25.5154	40.0903	40.7784	28.6283	30.3263	23.1309	9.80286	50.3276
3	24.1499	36.6372	18.0013	24.9093	29.1915	23.2648	19.2291	26.7171	130.262	24.0817	28.4792	27.9108	101.667	79.622	25.0227	64.1882	20.5291	39.9289	12.4234	34.3116	29.8303	9.48988	35.8386	56.4734	73.5608	85.6886	69.7928	51.6218	13.621	19.7067	6.5687	5.50274	2.68228	11.672	26.5692	26.2356	25.2758	55.3374	14.7857	12.0355	0.296593	0	8.96837	10.9283	8.38861	10.1299	32.3817	14.7865	10.5311
4	16.6037	55.5669	62.0954	70.0717	77.8643	71.0015	65.1717	83.2045	382.722	71.913	97.3127	89.0747	88.18	70.068	123.141	200.665	245.363	113.525	129.608	106.302	86.0697	85.2748	91.0832	49.1595	63.8288	221.443	146.568	102.078	107.612	60.6848	59.1972	65.8889	77.3434	113.399	67.1366	66.3409	64.2794	123.911	46.2373	41.5942	87.6475	68.6156	136.369	126.304	89.6441	87.7921	79.1559	40.6935	183.057
5	7.5619	46.2852	33.9661	43.2388	36.4233	42.2537	37.2995	34.3292	164.772	30.8228	55.0621	52.6607	73.3147	59.4863	30.8356	120.032	159.26	70.7213	85.1249	44.5177	37.9623	85.798	69.6452	41.5696	53.186	40.504	39.8154	29.8395	17.9614	53.6011	28.9125	59.0131	67.7035	114.03	58.4097	57.8298	55.8871	109.503	33.4652	29.4933	76.0639	58.8946	87.0712	127.053	90.1879	88.2917	69.3034	35.1463	114.003
6	1.84109	45.3777	51.0917	60.1384	16.6255	60.2569	54.7039	14.4593	74.0585	12.8548	81.3036	75.5816	0	0	9.68697	170.946	0	97.9163	2.55348	17.235	16.0038	4.83117	7.10808	0	0	2.0529	7.70172	1.68469	3.67218	24.6618	15.1562	5.08271	8.74237	2.65529	8.73132	7.61711	8.11031	23.5004	1.09639	0	7.48228	4.28942	0	1.86185	2.78885	4.29831	10.2566	2.83097	0
7	5.55915	24.495	4.14751	4.23634	0.968143	3.17804	1.12827	2.06934	15.3884	0.539658	2.86446	0.897326	105.473	82.311	4.31681	0.963615	0	1.8076	0	0	0	0	0	58.61	76.3189	29.8465	31.9896	23.7579	1.01445	0	0	0.231581	0	0	3.11718	0.641834	2.65551	13.5428	0	0	0	0	0	0	0	0	2.21322	0	0
8	9.58113	12.0125	3.30214	2.63897	6.42145	1.78072	0	5.81048	33.5271	4.45016	1.36076	0	40.8866	36.1413	0	0	0	0	0	4.34085	5.22487	1.45842	0	26.7657	30.3467	3.42886	9.25892	3.56729	0	0	0	0	0	0	5.49919	3.91037	4.98286	17.6917	0	0	0	0	0	0	0	0	5.85001	0	0
9	71.5428	61.4046	0	0	5.85358	0	0	5.38077	31.4753	4.01362	0	0	89.865	71.2639	0	0	0	0	0	3.66657	4.64449	0	0	50.0511	65.0409	1.39255	6.8999	0.504896	0	0.295214	0	0	0	0	0	0	0	0	0	0	0	0	0	0	0	0	0	0	0
10	17.7726	17.929	4.18888	4.313	5.37307	3.24644	1.18153	5.02289	29.762	3.64801	2.94063	0.983696	73.215	59.4151	4.69551	1.1708	0	1.96354	2.45686	3.10135	4.15567	0	0	41.5203	53.1149	54.3656	49.4608	37.0655	1.17706	10.6711	1.1358	0	0	0	0	0	0	0	0	0	0	0	0	0	0	0	0	0	0
11	11.7288	5.78867	2.87816	1.81847	17.3617	1.09205	0	15.1364	77.1913	13.4912	0	0	98.3626	77.2848	3.6313	0	41.6768	0	23.5783	18.2064	16.8004	6.27169	27.3674	54.6441	71.1701	48.663	45.554	34.1691	0.733658	3.41246	1.77741	0	0	5.75131	12.2934	11.4794	11.5444	29.9395	10.4834	8.06526	0	0	20.8354	4.91143	4.57509	6.17277	14.8699	5.36414	25.3037
12	21.4193	7.58869	31.724	40.8529	34.1892	39.7454	34.8918	31.9406	153.968	28.7222	51.4757	49.4301	392.644	280.641	66.2148	112.803	180.895	66.8025	96.3385	41.3405	35.4389	61.6852	37.2464	303.857	293.439	338.9	205.689	138.229	48.5591	43.8742	29.7832	19.934	35.8235	84.3634	27.2418	26.9165	25.9224	56.5144	15.5182	12.7135	38.3859	28.0595	99.4058	92.1453	64.9799	64.943	33.1847	15.2212	131.111
1	9.50998	6.4204	8.73141	11.9862	20.3364	10.4266	7.36891	17.9297	90.0739	16.093	11.5774	10.6872	136.047	103.818	50.2529	24.3792	4.07783	16.8225	4.12573	22.173	20.0383	16.2036	60.0357	76.9138	98.6433	187.34	128.401	90.5834	33.9962	53.0998	45.9523	33.9728	95.1954	22.5594	36.4646	36.1762	34.7884	72.4904	27.95	24.3051	109.28	86.9969	0	22.4175	16.0268	17.881	44.0691	21.1503	0
2	72.9064	25.7743	58.0165	66.4579	59.8251	67.0803	61.3456	60.9963	284.281	53.6018	91.4438	84.1645	233.764	171.756	35.737	189.869	216.864	107.874	114.925	78.84	64.871	75.8663	19.4724	148.419	171.542	107.047	82.855	60.6228	21.8032	35.452	33.2865	15.7328	15.1609	101.965	16.5032	15.9131	15.5963	37.5114	6.66039	4.54725	14.6956	9.63176	119.993	112.778	79.843	78.7585	20.1537	8.20548	159.93
3	6.55545	7.49333	13.6819	19.2056	12.0799	17.5219	13.8657	10.42	55.269	9.00304	20.7689	20.265	18.8555	19.9173	11.7281	46.6551	5.91552	29.9298	4.96826	11.3426	11.1342	0	14.3311	18.0882	15.2335	32.6464	34.0881	25.4118	4.83161	19.125	18.1926	1.2947	40.9033	0	9.99776	9.00706	9.33214	25.7903	4.285	2.34721	44.3121	32.8111	0	0	0	0	11.917	3.75539	0
4	9.92363	34.1721	59.7482	68.0014	43.6172	68.7534	62.9774	42.2249	200.35	37.6843	93.9444	86.2615	93.387	73.7613	43.2047	194.482	212.808	110.291	112.833	54.8799	46.148	39.7615	45.7403	51.9353	67.578	73.7962	62.2658	46.3213	27.9354	70.9193	36.6358	53.0174	101.292	55.9768	43.5354	43.2008	41.5858	84.5549	20.0324	16.9044	116.715	93.3748	117.668	59.468	41.7168	42.9612	52.2855	25.671	156.659
5	17.8341	38.3726	56.7512	65.3212	19.9147	65.8497	60.1463	17.5284	88.2269	15.7213	89.6081	82.6204	71.2475	58.0099	65.4711	186.469	120.538	106.09	64.9792	21.6069	19.5776	57.2306	58.3178	40.5537	51.7137	125.105	93.5275	67.8207	47.8572	78.2813	33.5494	28.2496	27.3893	78.7266	46.4779	46.1092	44.4147	89.534	26.9794	23.3947	28.6284	20.3436	65.0981	85.5925	60.2847	60.5455	55.6782	27.5484	83.8823
6	0	38.1434	16.887	23.4796	6.9451	21.816	17.8698	6.21286	35.4435	4.85668	26.5157	25.9902	20.1774	20.9057	15.9578	59.8004	6.44742	37.4463	5.22145	4.96821	5.76249	3.76281	0	18.5787	16.1282	39.4814	39.0823	29.2791	7.42096	28.5526	2.9786	2.97292	6.09101	0	3.53375	1.33033	3.06554	14.2508	0	0	4.49182	2.12458	0	0	1.38594	2.82942	2.90665	0	0.233364
7	6.13128	15.6617	4.15223	4.2451	6.76902	3.18585	1.13434	6.07692	34.7965	4.71958	2.87315	0.907164	29.0787	27.5027	9.71507	0.987155	2.97572	1.82544	3.65601	4.75669	5.58146	8.38818	12.1651	21.9792	22.196	15.0105	20.1517	13.9829	3.68769	18.1927	0	6.30453	6.1367	9.73166	2.82385	0	2.36543	13.0512	3.31366	1.42861	4.54379	2.16207	0	8.93332	7.10092	8.8012	1.69138	0	0
8	23.6314	19.5054	4.68618	5.22336	10.6565	4.06602	1.8367	9.21118	49.6055	7.82842	3.86693	2.04945	64.8459	53.4292	15.3483	3.75867	0	3.80256	2.01993	9.54072	9.62924	6.46996	25.7569	37.4697	47.1669	21.8559	25.7906	18.7492	7.03402	46.682	22.2826	5.89916	2.4944	6.1443	8.95107	7.85999	8.32242	23.8976	9.68779	7.33287	0	0	0	5.30368	4.8156	6.42431	10.5467	2.99418	0
9	40.2662	29.2936	2.58158	1.24124	13.7487	0	0	11.873	62.0497	10.4005	0	0	58.745	49.0505	1.65986	0	0	0	1.83497	13.4831	12.9114	0	0	34.6182	42.8529	20.3468	24.5781	17.744	0.0692396	0	0	0	0	0	0	0	0	0	0	0	0	0	0	0	0	0	0	0	0
10	25.3748	24.0599	2.8903	1.84208	10.7609	1.11147	0	9.29882	50.0169	7.91399	0	0	36.186	32.7145	0.108118	0	64.2441	0	35.482	9.67208	9.73925	15.8433	0	24.8218	27.0893	10.373	16.0758	10.3521	0	2.02801	0.919277	0	0	22.0025	0	0	0	0	0	0	0	0	33.4361	21.82	15.6231	17.4761	0	0	41.5773
11	36.1967	41.1459	37.3689	46.7714	72.3202	45.984	40.8889	76.2482	351.969	66.2272	60.4303	57.4468	340.985	245.396	81.0216	130.716	490.476	76.4836	254.723	97.7844	79.5197	134.461	86.2906	248.234	253.445	148.511	106.95	76.7061	62.9544	98.0856	67.1792	96.4262	86.8873	170.88	95.5199	93.7578	91.5827	169.85	43.3308	38.8309	99.1851	78.3852	278.915	195.478	140.31	133.752	110.703	58.7094	389.734
12	1.29023	0	21.3565	29.0672	4.24034	27.509	23.2309	4.20196	25.8141	2.80157	34.2929	33.5072	106.111	82.7617	33.4621	76.9212	196.024	47.0708	104.165	1.79098	3.01251	23.3784	13.6039	58.9714	76.782	88.9264	71.8081	53.026	20.0008	49.3415	18.4901	15.2561	9.62935	33.2597	0	0	0	8.36779	3.95695	2.03938	8.47765	5.01606	108.054	34.0515	23.9739	25.7684	0	0	143.179
1	16.8937	10.4123	81.8832	86.6739	78.6888	89.1757	82.9795	84.2483	387.331	72.7626	124.863	111.645	373.869	267.847	56.8013	250.051	354.764	139.126	185.674	107.574	87.0463	118.271	51.9676	283.09	278.869	229.14	150.595	104.597	39.8389	57.0321	84.4568	29.155	67.9847	152.319	43.135	42.8044	41.2008	83.8756	23.4358	20.0782	76.4007	59.1759	199.661	172.952	123.724	118.824	51.8226	25.4154	273.8
2	24.1583	8.40788	32.0279	41.1791	64.7263	40.0879	35.2202	66.905	310.551	58.5211	51.9642	49.8718	172.698	129.421	57.5113	113.792	98.608	67.3397	53.521	86.227	70.5971	74.0145	14.7465	101.461	125.742	232.086	152.129	105.555	40.4838	30.5886	33.6925	20.4888	25.1437	99.6936	43.6257	43.2902	41.6726	84.7081	4.47331	2.52318	26.0497	18.3304	52.7212	110.102	77.9087	76.9688	52.3898	25.7287	67.1602
3	7.77517	17.5308	21.2005	28.8783	43.8448	27.3153	23.0477	42.4793	201.494	37.9036	34.0257	33.2527	286.876	208.327	95.6198	76.3438	74.886	46.7488	41.08	55.2106	46.4083	39.3864	43.8079	195.17	211.906	280.752	176.996	120.896	77.8607	62.1838	28.7553	72.8386	65.7663	55.4747	68.8416	67.9985	65.9192	126.709	18.9919	15.9365	73.7454	56.9604	39.3939	58.8981	41.3149	42.5766	81.0712	41.7766	49.4076
4	15.6406	14.8606	12.6773	17.809	20.0661	16.1322	12.5795	17.6723	88.8892	15.8547	18.9353	18.4009	19.0067	20.0305	10.3985	42.3512	79.6328	27.4391	43.5735	21.81	19.7429	17.237	7.64125	18.1442	15.3358	18.5673	23.1276	16.5283	4.06879	4.99075	1.5799	3.59989	16.2335	24.1445	8.33799	7.18035	7.73055	22.7897	1.3301	0	15.9067	10.5446	42.0554	24.1229	17.1816	19.0368	9.73514	2.53508	52.9286
5	39.0958	51.034	18.2628	25.2411	25.2254	23.6018	19.5458	22.7012	111.951	20.463	28.9375	28.3567	84.6077	67.5304	5.94518	65.2056	29.8356	40.5029	17.3239	28.8198	25.4191	15.6765	9.38839	47.2901	61.2628	25.8186	28.9075	21.2927	1.74565	7.56361	2.65434	0	12.5683	21.7437	13.7742	13.0509	12.9701	32.6096	2.0918	0.182757	11.7766	7.4492	14.2186	21.5427	15.436	17.2883	16.7448	6.37495	16.9743
6	1.236	7.78095	40.3554	49.7924	16.1592	49.1888	43.9804	14.0335	72.0864	12.4535	65.0732	61.5424	21.1312	21.6173	20.7391	139.834	74.1109	81.3764	40.6726	16.622	15.5003	52.9847	10.414	18.9349	16.775	30.3043	32.335	24.0314	10.5947	16.2081	0	6.37943	13.2827	73.2983	24.0795	23.7075	22.8822	50.9659	2.54053	0.667803	12.5798	8.04714	38.9595	79.3099	55.7961	56.3246	29.3963	13.1736	48.8342
7	2.62618	21.952	11.3784	15.9561	6.02824	14.3	10.8925	5.51217	32.1033	4.14739	16.5406	15.9345	34.9217	31.7903	2.12553	36.6356	4.67258	24.1042	4.39185	3.87325	4.82269	11.9902	8.67926	24.3077	26.2159	19.0424	23.5171	16.8563	0.198617	7.93885	0.555643	7.11805	10.5055	15.8761	0	0	0	5.844	1.78266	0	9.46059	5.73707	0	15.3121	11.2671	13.0752	0	0	0
8	1.1252	18.8715	4.865	5.54579	1.93723	4.3592	2.07711	2.6535	18.2771	1.16957	4.20372	2.43925	35.9861	32.5685	2.15309	4.7064	0	4.44801	0	0	0.734111	0	4.69828	24.7403	26.9511	18.0746	22.7218	16.1855	0.207019	0	0	0	0	0	1.86474	0	1.40318	11.501	0	0	0	0	0	0	0	0	0	0	0
9	20.0811	10.2603	4.49245	4.87116	4.0747	3.74743	1.5787	4.08479	25.2484	2.67981	3.50403	1.62994	37.1985	33.4539	0	2.73777	2.20955	3.09396	3.3543	1.60228	2.8465	3.57308	2.58932	25.2362	27.7896	2.9918	8.77722	3.0141	0	0	0	0	0	0	3.43063	1.17132	2.96422	14.0746	0	0	0	0	0	0	1.12241	2.55737	2.7389	0	0
10	58.9434	12.6637	0	0	6.49804	0	0	5.86897	33.8059	4.5094	0	0	84.0192	67.112	0	0	0	0	1.83121	4.43229	5.30337	0	0	46.9849	60.8406	8.7465	14.5765	8.95971	0	0	0	0	0	0	0	0	0	5.82656	0	0	0	0	0	0	0	0	0	0	0
11	27.9978	4.53532	6.39573	8.20756	16.8606	6.82487	4.17427	14.6749	75.0564	13.0577	7.12173	5.77786	294.421	213.506	43.5589	12.75	96.8132	9.66914	52.5814	17.5447	16.258	34.4876	37.2298	202.244	217.675	221.379	146.534	102.057	28.234	45.3164	25.8245	11.8296	12.889	48.8507	24.334	23.9666	23.127	51.4139	15.5096	12.7055	12.1371	7.71728	51.7106	51.4103	36.0495	37.5195	29.7026	13.3388	65.804
12	19.0655	6.00019	3.38988	2.80738	16.0137	1.92504	0	13.9011	71.4728	12.3285	1.51036	0	136.76	104.318	11.3356	0	19.5712	0	11.9212	16.431	15.3433	3.17968	27.9972	77.3646	99.1672	17.6966	22.4091	15.9204	4.6036	28.6804	20.5041	18.9567	11.7319	0	4.56263	2.74655	4.0718	16.0363	10.7966	8.35367	10.837	6.75239	8.42126	0	0.545899	1.97708	4.49201	0	9.8715
1	12.1906	6.10338	32.1179	41.2756	11.3767	40.1892	35.3174	9.81916	52.4568	8.42067	52.1087	50.0024	126.144	96.8693	36.1569	114.085	156.453	67.4985	83.6678	10.4496	10.3894	46.6889	10.8847	70.7654	91.3818	186.68	128.044	90.355	22.1394	22.9236	19.6151	7.97872	27.5793	65.137	18.8028	18.2985	17.8083	41.6197	2.74737	0.87629	28.847	20.5147	85.4737	69.9196	49.1133	50.0066	22.9888	9.72656	111.797
2	28.8491	19.8428	9.38409	12.9922	30.0261	11.4007	8.24842	27.5772	134.174	24.8506	12.8112	12.0109	150.137	113.681	11.3739	27.4851	51.634	18.6876	28.8353	35.4773	30.7631	20.6021	50.2929	86.0196	109.021	20.2604	24.5081	17.6857	4.62574	21.0285	34.8489	17.034	24.699	29.1963	39.592	39.2898	37.7947	77.8446	22.5133	19.2167	25.54	17.9339	26.3913	29.6018	20.9167	22.7515	47.715	23.1517	32.4236
3	54.2166	31.3947	41.4289	50.8615	29.1876	50.3262	45.0791	26.7131	130.244	24.0781	66.7273	62.9923	146.119	110.872	61.088	143.057	77.8232	83.1007	42.6232	34.3062	29.8259	27.8291	16.0942	83.3809	106.057	160.921	113.907	81.2471	43.7651	30.4729	15.5428	12.7969	24.4211	39.6179	6.72014	5.34887	6.16647	19.8747	5.08866	3.09551	25.2217	17.6866	41.0405	41.0805	28.8381	30.5309	7.55261	1.23472	51.5844
4	15.6439	53.3643	56.7685	65.3369	62.7116	65.8667	60.1628	64.4642	299.706	56.4935	89.6334	82.6416	219.943	162.204	89.9315	186.516	198.475	106.115	105.431	83.1832	68.24	99.564	78.9265	137.144	161.114	216.742	144.096	100.526	71.9739	84.0811	82.8713	64.3447	119.419	130.457	113.097	110.58	108.497	197.726	38.9206	34.6484	138.951	112.608	109.456	146.642	104.453	101.343	129.941	69.8581	145.142
5	30.0375	74.4212	22.9875	31.0182	34.957	29.5149	25.1312	32.7579	157.667	29.4424	37.0697	36.1379	220.949	162.9	63.5613	82.8822	36.5416	50.3858	20.8655	42.4302	36.3051	26.047	60.5691	137.952	161.872	162.812	114.958	81.9296	46.0648	64.9481	59.6738	39.4134	47.2243	37.0925	55.2476	54.7339	52.8465	104.243	28.2523	24.5888	51.7319	38.8193	17.9691	38.2797	26.8953	28.6338	65.7113	33.1345	21.6724
6	0	18.8964	4.34265	4.59668	1.86622	3.50044	1.38143	2.609	18.0581	1.12187	3.2251	1.30877	3.70141	8.24671	6.78499	1.95697	19.2763	2.53919	11.7668	0	0.664759	17.8885	0	12.6607	5.08531	4.57586	10.4801	4.89945	2.15158	20.8289	9.22785	0	4.50793	25.135	11.9436	11.1058	11.2074	29.3078	0	0	2.66527	0.794465	8.25242	25.1921	17.9076	19.7615	14.4239	5.12283	9.66849
7	4.87247	14.5195	6.18732	7.85483	0	6.49411	3.88716	0	8.07825	0	6.72276	5.32713	8.6504	12.1618	12.3697	11.6717	0.7804	8.98723	2.88469	0	0	2.29718	7.2309	14.4087	8.38425	18.5858	23.1428	16.5412	5.20911	33.7916	0	25.8569	20.2042	0	3.39268	1.11136	2.9269	14.0099	1.15038	0	20.4085	13.9715	0	0	0	0.515938	2.67658	0	0
8	40.1938	53.2163	2.76693	1.60199	1.74844	0.915473	0	2.53571	17.6972	1.04321	0	0	93.8365	74.0799	0.309376	0	0	0	0	0	0.549718	2.6699	0	52.1778	67.9022	1.48875	7.01976	0.70467	0	0	0	0	1.28946	0	0	0	0	4.52856	0	0	0	0	0	0	0	1.17563	0	0	0
9	114.857	61.1239	3.63564	3.27602	11.3197	2.33082	0	9.77076	52.23	8.37363	1.9391	0	131.256	100.458	2.8586	0	0	0	0	10.3774	10.3291	0	8.01301	73.9129	95.1265	21.82	25.762	18.7256	0.442215	3.39621	0	0	0	0	5.32954	3.70455	4.81807	17.3903	1.49237	0	0	0	0	0	0	0	5.6081	0	0
10	77.3005	31.2163	12.9768	18.2285	66.5345	16.5489	12.9646	69.1095	320.336	60.347	19.4836	18.9604	765.679	532.23	34.2074	43.6444	235.85	28.1892	124.711	88.9669	72.7162	37.7418	31.4128	839.449	589.298	187.691	128.591	90.7045	20.5877	49.883	27.9112	13.378	11.761	53.2649	40.481	40.173	38.6494	79.3614	12.5144	9.93719	10.8696	6.77654	130.897	56.3935	39.5505	40.8859	48.7479	23.7201	175.31
11	58.4401	28.4997	11.0684	15.5054	45.4282	13.8566	10.4859	44.2581	209.482	39.4331	15.9651	15.336	622.5	436.16	79.5763	35.2447	222.619	23.2874	117.893	57.5173	48.2219	79.2114	84.1071	607.051	474.507	385.998	228.263	151.629	61.5156	73.4525	43.5095	49.45	53.2533	106.051	53.6186	53.1363	51.2802	101.525	42.016	37.5826	58.8516	44.6388	123.296	117.601	83.3327	81.9813	63.8558	32.0977	164.581
12	16.0833	4.16963	12.5068	17.5688	8.38551	15.8939	12.3595	7.34774	40.8261	5.99254	18.6224	18.0807	65.064	53.5854	36.0229	41.6107	184.514	27.0089	98.2119	6.71856	7.25225	25.2825	7.27536	37.5732	47.3215	83.2295	68.2528	50.5448	22.032	33.2497	22.3224	3.15817	6.45809	36.0011	0	0	0	6.93326	1.1699	0	4.90869	2.42533	101.473	37.0729	26.0599	27.8161	0	0	133.991
1	35.9398	10.9715	11.1329	15.5994	35.4606	13.949	10.5705	33.2961	160.102	29.9158	16.0849	15.4608	330.587	238.286	35.3956	35.5348	149.401	23.458	80.0047	43.1462	36.8738	28.9783	73.7774	237.619	245.433	192.548	131.212	92.3764	21.5307	34.6562	32.4062	31.4523	30.6126	41.2332	17.8629	17.326	16.9043	39.9431	35.8793	31.7718	32.3445	23.2648	81.4629	42.8778	30.0879	31.7478	21.8337	9.1067	106.269
2	13.4572	9.18544	27.178	35.853	21.4163	34.5211	29.8943	18.9653	94.8348	17.0488	44.0715	42.6669	120.985	93.2426	13.909	97.6172	146.572	58.5133	78.5346	23.6285	21.221	50.4815	23.1946	67.645	87.6098	96.4315	76.4291	56.2236	6.138	21.3714	20.37	4.18901	15.3359	70.0704	25.5778	25.2306	24.3227	53.5996	8.43813	6.1832	14.8931	9.7803	79.8555	75.5876	53.1432	53.8215	31.1955	14.145	104.058
3	13.2957	16.1029	14.8772	20.8299	36.6328	19.1469	15.3761	34.5549	165.792	31.0206	22.93	22.4376	94.1547	74.3053	39.1681	51.6557	25.3454	32.8043	14.9559	44.8168	38.1994	23.7986	17.7739	52.3497	68.1316	98.4511	77.6612	57.0712	24.5813	68.5585	37.3039	30.4735	34.3215	33.8675	28.0199	27.703	26.6704	57.8738	5.86501	3.81378	36.6405	26.6689	11.6962	34.7202	24.4349	26.2216	34.1119	15.7235	13.8559
4	48.4828	34.3552	18.3812	25.3908	29.7381	23.7539	19.6889	27.2798	132.822	24.585	29.1446	28.558	95.6151	75.3398	31.1495	65.6646	250.173	40.7616	132.083	35.0746	30.441	20.7803	53.6426	53.1415	69.1855	103.753	80.8739	59.2721	18.2027	69.5274	61.9349	56.7797	51.0239	29.4597	20.6914	20.2437	19.6245	44.9777	24.3636	20.9454	56.2143	42.4773	139.138	29.8891	21.1135	22.9463	25.2963	10.9659	186.984
5	1.52971	17.1058	3.48428	2.98795	0.0672468	2.08069	0	1.59676	13.0232	0.0275858	1.67349	0	0	0.928705	18.2679	0	18.8687	0	11.5534	0	0	11.5239	31.821	0	0	4.99854	10.9171	5.35772	8.92499	44.4579	27.2836	28.844	34.3889	15.109	37.9185	37.6251	36.186	74.9833	12.7218	10.1285	36.7187	26.7311	8.01868	14.5066	10.7341	12.5323	45.7666	22.0812	9.38789
6	6.77808	30.8269	0	0	5.59888	0	0	5.1904	30.5645	3.81938	0	0	47.5258	40.9587	0	0	76.6155	0	41.9888	3.36633	4.38511	4.9496	9.58437	29.5986	34.9732	12.4984	17.9761	12.0693	0	0	0	0	0	2.93375	0	0	0	0	2.17736	0.281681	0	0	40.3633	2.13364	2.93903	4.45617	0	0	50.6886
7	0.934043	8.36903	6.68974	8.70043	0.701966	7.28882	4.5792	1.9196	14.6422	0.377076	7.68466	6.41052	29.071	27.497	13.774	14.2602	0	10.6175	0	0	0	4.85082	30.9547	21.9761	22.1907	12.511	17.9871	12.0792	6.05526	26.8156	0	28.0614	27.4756	2.70195	30.6091	30.3124	29.1595	62.3814	12.2822	9.72295	28.7277	20.4213	0	1.90738	2.81381	4.32455	37.1843	17.3918	0
8	10.6455	10.3858	3.07761	2.20565	2.13086	1.41369	0	2.77601	18.879	1.30065	0	0	44.3753	38.6757	1.19226	0	0	0	0	0	0.923332	1.8262	0	28.2416	32.7741	1.75416	7.34471	1.19456	0	0	0	0	4.43916	0	9.1714	8.10274	8.53504	24.2959	0	0	2.58412	0.733707	0	0	0	0	10.8366	3.15649	0
9	10.6005	5.38121	0	0	0	0	0	0	10.2899	0	0	0	48.7821	41.8676	0	0	0	0	0	0	0	0	0	30.1462	35.8518	1.59684	7.15308	0.912704	0	0	0	0	1.85147	0	0	0	0	0	0	0	0	0	0	0	0	0	0	0	0
10	220.867	87.9827	17.6255	24.4301	69.6678	22.7786	18.7725	72.9597	337.407	63.5244	27.8189	27.2668	593.143	416.395	32.172	62.718	170.658	39.0985	91.0357	93.7327	76.3965	35.8166	97.3823	563.434	451.141	164.494	115.891	82.5347	18.9933	68.879	62.9287	62.3517	70.962	50.6604	35.1453	34.8591	33.5201	70.2226	50.0985	45.2729	79.971	62.163	93.5644	53.4501	37.4809	38.8978	42.5249	20.3049	122.993
11	79.2762	29.4541	15.1781	21.2329	23.1864	19.5514	15.7531	20.6858	102.728	18.6274	23.4706	22.9772	219.219	161.703	21.1359	52.8954	128	33.5139	68.8697	26.0301	23.1669	13.7349	19.6753	136.564	160.569	88.8368	71.7525	52.9873	10.8682	42.7915	59.4853	11.8144	85.511	18.6926	26.7615	26.4304	25.4607	55.6741	6.7561	4.6354	97.5174	76.968	69.3214	18.2883	13.2492	15.0854	32.6115	14.9108	89.6319
12	27.38	11.1109	28.4254	37.2483	24.729	35.9745	31.2821	22.2074	109.693	20.0145	46.122	44.5533	148.448	112.501	69.252	101.86	295.801	60.8377	155.51	28.1385	24.8698	104.888	58.8619	84.9066	107.775	167.766	117.702	83.7069	51.4472	67.6738	51.5093	63.7372	56.9098	136.729	35.4382	35.1517	33.8017	70.7266	27.2863	23.6825	63.1883	48.207	165.471	154.163	109.95	106.346	42.8681	20.4927	224.538
1	44.1645	16.1338	48.955	58.1367	35.1872	58.1051	52.6139	33.0037	158.779	29.6587	78.126	72.864	212.607	157.128	55.0321	164.94	209.931	94.7404	111.348	42.7573	36.565	74.9578	9.13675	131.312	155.593	151.95	108.888	77.9752	38.2413	66.9686	45.4911	11.7316	39.7956	100.852	14.4818	13.7968	13.6512	33.8831	1.98203	0.0416128	43.0169	31.7689	116.018	111.466	78.8943	77.881	17.634	6.85298	154.341
2	12.9653	9.31179	15.9889	22.3075	33.4718	20.6326	16.7624	31.1803	150.524	28.051	24.9207	24.4175	162.498	122.313	54.3726	56.1994	68.9835	35.3997	37.9764	40.3246	34.6306	37.6402	47.7057	94.3502	118.168	129.182	95.8965	69.4016	37.6494	41.2478	22.3456	34.9886	16.7844	53.128	35.6236	35.3368	33.9799	71.0454	21.0985	17.8973	16.5295	11.0156	36.0879	56.2386	39.4414	40.7813	43.0852	20.6115	45.0533
3	7.19519	6.98765	25.7652	34.2495	14.0265	32.8555	28.3065	12.1184	63.1923	10.6352	41.7311	40.5001	52.9753	44.8961	7.58999	92.7358	57.785	55.8307	32.0792	13.8422	13.2086	25.8296	31.1379	32.0004	38.7915	20.9158	25.037	18.1256	2.55626	39.5869	4.97264	18.9987	21.9323	36.7828	15.1861	14.5365	14.329	35.149	12.375	9.80853	22.3771	15.4851	29.8259	37.937	26.6579	28.4016	18.5152	7.32625	36.8706
4	8.20719	15.2152	0	0.81159	0	0	0	0	7.2691	0	0	0	79.1599	63.6542	47.5995	0	28.4834	0	16.6104	0	0	22.8826	63.7181	44.4945	57.3597	126.397	94.2795	68.3232	31.6854	35.5343	19.0714	20.5795	29.3104	32.54	58.3381	57.7597	55.8182	109.384	30.0465	26.2744	30.8413	22.0804	13.4603	33.2608	23.4293	25.2324	69.2222	35.1007	16.0331
5	9.5049	72.9365	36.3702	45.7451	47.281	44.8983	39.8432	46.3561	218.893	41.2307	58.8637	56.056	168.112	126.227	48.8548	127.614	170.075	74.8142	90.7337	60.2268	50.3488	28.7534	39.8448	98.2378	122.334	117.904	89.308	64.9901	32.7744	86.5624	57.2078	46.5327	74.2199	40.9179	39.2666	38.9665	37.482	77.289	16.8824	13.9777	83.886	65.4488	93.2321	42.5267	29.8436	31.5101	47.3367	22.9436	122.532
6	0.780492	43.282	11.7389	16.4761	0	14.8128	11.3635	1.53704	12.722	0	17.2081	16.6258	0	0.348782	10.621	38.2402	1.15263	25.0438	2.99074	0	0	8.17219	8.46233	0	0	6.94192	12.8564	7.30991	4.19455	37.3139	4.54497	0	15.0653	9.3428	9.1744	8.10603	8.53793	24.3013	1.68817	0	14.5878	9.55065	0	8.53599	6.84666	8.53795	10.8406	3.15869	0
7	0	16.3454	0	0	0	0	0	0	0	0	0	0	31.6091	29.3629	0	0	0	0	0	0	0	0	0	22.978	23.9335	3.14115	8.94299	3.2067	0	0.687167	0	0	0	0	0	0	0	0	0	0	0	0	0	0	0	0	0	0	0
[truncated: 812 more rows]
[truncated: 42 more columns]

## Sheet: G1S4-Precipitation
Column1	Column2	Column3	Column4	Column5	Column6	Column7	Column8	Column9	Column10	Column11	Column12	Column13	Column14	Column15	Column16	Column17	Column18	Column19	Column20	Column21	Column22	Column23	Column24	Column25	Column26	Column27	Column28	Column29	Column30	Column31	Column32	Column33	Column34	Column35	Column36	Column37	Column38	Column39	Column40	Column41	Column42	Column43	Column44	Column45	Column46	Column47	Column48	Column49	Column50
[truncated: 951 more rows]
[truncated: 42 more columns]

[truncated: 16 more sheets: G2S1-Precipitation, G2S4-Precipitation, G3S1-Precipitation, G3S4-Precipitation, G1S1-TMIN, G1S4-TMIN, G2S1-TMIN, G2S4-TMIN, G3S1-TMIN, G3S4-TMIN, G1S1-TMAX, G1S4-TMAX, G2S1-TMAX, G2S4-TMAX, G3S1-TMAX, G3S4-TMAX]
